# Supplementary material for: iTRAQ-based quantitative proteomic analysis of thoracic aortas from adult rats born to preeclamptic dams
Source: Clin Proteomics. 2021 Aug 21;18:22. doi: 10.1186/s12014-021-09327-9 (PMC8379584; doi:10.1186/s12014-021-09327-9)
Supplement: Supplementary file 2 — Additional file 2: Table S1. A total of 1825 nonredundant proteins in the thoracic aorta were identified with high confidence. [file 12014_2021_9327_MOESM2_ESM.xlsx]

## Sheet: Supplemental table 1
Accession	Description	Score	Coverage	# Unique Peptides	# Peptides	MW [kDa]	113/(113+114+115+116+117+118+119+121)	114/(113+114+115+116+117+118+119+121)	115/(113+114+115+116+117+118+119+121)	116/(113+114+115+116+117+118+119+121)	117/(113+114+115+116+117+118+119+121)	118/(113+114+115+116+117+118+119+121)	119/(113+114+115+116+117+118+119+121)	121/(113+114+115+116+117+118+119+121)
E9PTU4	Myosin-11 OS=Rattus norvegicus GN=Myh11 PE=4 SV=2 - [E9PTU4_RAT]	42320.1	51.72	90	109	227.156	1.05357	1.00483	0.930411	1.11744	0.923628	0.970489	1.01382	1.02961
C0JPT7	Filamin alpha OS=Rattus norvegicus GN=Flna PE=2 SV=1 - [C0JPT7_RAT]	18117.6	43.24	80	87	280.32	0.946166	0.952374	0.919915	1.02604	1.01803	1.02789	1.04654	1.06096
P62738	Actin, aortic smooth muscle OS=Rattus norvegicus GN=Acta2 PE=2 SV=1 - [ACTA_RAT]	14943.7	54.38	8	17	41.9818	0.996648	0.962056	0.962454	1.0904	1.00097	1.00696	0.965306	1.01914
V9GZ85	Actin, cytoplasmic 2 (Fragment) OS=Rattus norvegicus GN=LOC100361457 PE=3 SV=1 - [V9GZ85_RAT]	12055.5	54.81	8	17	41.5927	1.00188	0.962572	0.98156	1.0904	0.997864	0.994307	0.978431	1.00684
P31232	Transgelin OS=Rattus norvegicus GN=Tagln PE=1 SV=2 - [TAGL_RAT]	10675.9	70.65	16	16	22.5883	0.849282	1.02134	1.11611	1.02254	0.97672	0.996776	0.971383	1.06574
G3V852	Protein Tln1 OS=Rattus norvegicus GN=Tln1 PE=4 SV=1 - [G3V852_RAT]	8646.74	38.33	63	71	269.504	0.893889	0.956235	0.979221	1.00515	1.02671	1.02796	1.02414	1.10538
P85972	Vinculin OS=Rattus norvegicus GN=Vcl PE=1 SV=1 - [VINC_RAT]	8547.39	61.44	56	56	116.542	1.02787	0.964841	1.05653	1.08276	0.970389	0.973052	0.93615	1.01973
G3V6P7	Myosin, heavy polypeptide 9, non-muscle OS=Rattus norvegicus GN=LOC100911597 PE=4 SV=1 - [G3V6P7_RAT]	8417.52	37.4	49	63	226.273	0.968355	0.952133	0.976279	1.08247	0.979969	1.01293	1.00974	1.05539
G3V8C3	Vimentin OS=Rattus norvegicus GN=Vim PE=3 SV=1 - [G3V8C3_RAT]	6573.85	59.44	23	29	53.6681	1.00809	0.936804	1.08462	1.06861	0.98587	0.982213	0.95237	1.00801
P04937	Fibronectin OS=Rattus norvegicus GN=Fn1 PE=1 SV=2 - [FINC_RAT]	6354.13	31.73	52	52	272.341	0.895927	1.2245	1.10481	1.0152	1.03288	0.824394	1.06515	0.866557
Q9Z1P2	Alpha-actinin-1 OS=Rattus norvegicus GN=Actn1 PE=1 SV=1 - [ACTN1_RAT]	6088.07	46.97	24	37	102.896	0.967821	1.02703	0.951286	1.06397	1.02109	1.01464	0.998064	0.971105
G3V9Y1	Myosin, heavy polypeptide 10, non-muscle, isoform CRA_b OS=Rattus norvegicus GN=Myh10 PE=4 SV=1 - [G3V9Y1_RAT]	5222.35	40.94	50	66	228.857	0.953011	0.942304	1.00167	1.11594	0.956703	0.997403	0.967059	1.06418
Q7M0E3	Destrin OS=Rattus norvegicus GN=Dstn PE=1 SV=3 - [DEST_RAT]	4861.32	52.73	2	7	18.5215	0.986882	0.979091	0.938594	0.955761	1.03162	1.01635	1.09362	1.0447
F1LTJ5	Protein Hspg2 OS=Rattus norvegicus GN=Hspg2 PE=4 SV=2 - [F1LTJ5_RAT]	4665.1	21.94	22	32	216.269	1.03893	1.06027	0.930944	0.960011	1.0023	0.943508	1.05845	1.04392
D3ZVB7	Osteoglycin (Predicted) OS=Rattus norvegicus GN=Ogn PE=4 SV=1 - [D3ZVB7_RAT]	4630.57	39.6	13	13	34.0477	1.03285	1.03052	1.06908	1.08795	1.01009	0.963722	0.888397	0.985065
F1M566	Protein Hspg2 (Fragment) OS=Rattus norvegicus GN=Hspg2 PE=4 SV=2 - [F1M566_RAT]	4564.42	25.54	33	43	230.697	1.09376	1.07419	0.960948	0.960237	1.01799	0.983371	0.985975	0.978939
P02091	Hemoglobin subunit beta-1 OS=Rattus norvegicus GN=Hbb PE=1 SV=3 - [HBB1_RAT]	4300.34	61.9	3	9	15.9692	0.882334	0.703408	0.949394	1.2746	1.03662	0.864388	1.42714	0.856263
D4A115	Protein Col6a3 OS=Rattus norvegicus GN=Col6a3 PE=4 SV=2 - [D4A115_RAT]	4294.32	29.44	46	46	240.048	1.14992	1.0602	0.897248	0.999043	1.00599	0.970659	1.01132	0.952794
F7FK40	Tropomyosin 1, alpha, isoform CRA_c OS=Rattus norvegicus GN=Tpm1 PE=3 SV=1 - [F7FK40_RAT]	4135.09	57.04	6	19	32.6336	1.02168	0.954928	1.12449	1.18862	0.925051	0.930343	0.910174	0.972014
P02770	Serum albumin OS=Rattus norvegicus GN=Alb PE=1 SV=2 - [ALBU_RAT]	4082.73	26.48	17	17	68.6861	0.956392	0.829444	1.04914	1.09166	1.10489	1.03165	1.01633	1.00426
D3ZRN3	Protein Actbl2 OS=Rattus norvegicus GN=Actbl2 PE=3 SV=1 - [D3ZRN3_RAT]	4068	25	3	8	41.9359	0.988614	0.95379	0.953456	1.11309	1.00356	1.01783	0.971133	1.01704
D4A315	Uncharacterized protein OS=Rattus norvegicus GN=LOC680058 PE=4 SV=2 - [D4A315_RAT]	3691.05	44.85	1	6	18.6857	1.00203	1.00523	0.932924	0.933568	1.03265	1.0006	1.11334	1.0466
Q9QXQ0	Alpha-actinin-4 OS=Rattus norvegicus GN=Actn4 PE=1 SV=2 - [ACTN4_RAT]	3668.37	47.64	24	37	104.849	1.00355	1.02181	0.945954	1.03195	0.999538	0.992122	1.02681	1.00784
P58775	Tropomyosin beta chain OS=Rattus norvegicus GN=Tpm2 PE=3 SV=1 - [TPM2_RAT]	3653.17	41.2	3	15	32.8166	1.03416	0.956122	1.11818	1.17837	0.906767	0.907194	0.93552	0.973971
M0R9D5	Protein Ahnak OS=Rattus norvegicus GN=Ahnak PE=1 SV=1 - [M0R9D5_RAT]	3465.31	44.68	81	81	571.304	0.902779	0.8856	0.990258	0.899027	1.17711	1.30217	0.909496	0.948386
F1LNF0	Protein Myh14 OS=Rattus norvegicus GN=Myh14 PE=4 SV=1 - [F1LNF0_RAT]	3450.27	3.7	1	7	228.775	0.883387	0.996667	0.906299	1.09549	0.957729	0.9799	1.05719	1.1674
G3V8L3	Lamin A, isoform CRA_b OS=Rattus norvegicus GN=Lmna PE=3 SV=1 - [G3V8L3_RAT]	3387.54	56.84	34	35	74.2667	1.02482	0.929544	1.06431	1.08314	0.981535	1.02757	0.901424	1.01273
P48037	Annexin A6 OS=Rattus norvegicus GN=Anxa6 PE=1 SV=2 - [ANXA6_RAT]	3256.4	50.37	2	29	75.7065	1.02026	1.01048	1.05358	1.08149	0.948262	0.950629	0.955114	0.98955
P11517	Hemoglobin subunit beta-2 OS=Rattus norvegicus PE=1 SV=2 - [HBB2_RAT]	3190.38	60.54	3	9	15.9723	0.852496	0.704544	0.928076	1.25478	1.03662	0.855512	1.46508	0.871996
D4ABR6	Annexin (Fragment) OS=Rattus norvegicus GN=Anxa6 PE=3 SV=2 - [D4ABR6_RAT]	3145.21	48.44	1	28	75.5565	1.01611	1.0215	1.05114	1.08308	0.949499	0.949868	0.953674	0.980715
P01946	Hemoglobin subunit alpha-1/2 OS=Rattus norvegicus GN=Hba1 PE=1 SV=3 - [HBA_RAT]	3135.02	67.61	8	9	15.3188	0.869087	0.702617	0.920301	1.3098	1.05219	0.840233	1.37302	0.812096
G3V6D3	ATP synthase subunit beta OS=Rattus norvegicus GN=Atp5b PE=3 SV=1 - [G3V6D3_RAT]	2999.5	61.06	21	21	56.3095	0.97595	1.01148	1.01506	1.0351	0.989719	0.969435	1.00347	1.01635
P47853	Biglycan OS=Rattus norvegicus GN=Bgn PE=2 SV=1 - [PGS1_RAT]	2941.45	36.86	10	11	41.6797	1.09582	0.973038	0.949718	1.04965	1.04117	0.998152	0.934884	1.00778
Q9EQP5	Prolargin OS=Rattus norvegicus GN=Prelp PE=2 SV=1 - [PRELP_RAT]	2815.85	47.48	18	18	43.1519	0.968734	1.01883	0.986	1.03359	1.04228	1.00048	0.915111	1.05825
P04692	Tropomyosin alpha-1 chain OS=Rattus norvegicus GN=Tpm1 PE=1 SV=3 - [TPM1_RAT]	2798.35	51.41	3	18	32.6607	1.03313	0.963268	1.12057	1.17093	0.918517	0.917304	0.917625	0.972768
D3ZAF5	Periostin, osteoblast specific factor (Predicted), isoform CRA_a OS=Rattus norvegicus GN=Postn PE=4 SV=1 - [D3ZAF5_RAT]	2714.42	43.83	25	25	89.9992	1.02047	0.926548	0.762102	0.772785	1.15724	1.01477	1.35028	1.06171
F1LTQ2	Uncharacterized protein (Fragment) OS=Rattus norvegicus PE=3 SV=1 - [F1LTQ2_RAT]	2663.59	11.36	1	3	34.41	0.999799	0.947806	0.886479	1.05586	1.02249	1.03979	0.992365	1.06466
P14668	Annexin A5 OS=Rattus norvegicus GN=Anxa5 PE=1 SV=3 - [ANXA5_RAT]	2607.39	68.03	18	18	35.7223	1.02908	0.974076	1.0929	1.06507	0.967836	0.932239	0.962854	1.03605
Q6P725	Desmin OS=Rattus norvegicus GN=Des PE=2 SV=1 - [Q6P725_RAT]	2492.3	53.52	20	25	53.3901	1.21522	1.00745	0.968533	0.972083	1.07942	1.0537	0.809748	0.937243
G3V8L9	Polymerase I and transcript release factor OS=Rattus norvegicus GN=Ptrf PE=4 SV=1 - [G3V8L9_RAT]	2490.5	38.52	11	11	43.882	0.904687	0.933499	1.01294	1.05669	1.06852	1.04916	0.928919	1.03274
F1LR02	Procollagen, type XVIII, alpha 1, isoform CRA_a OS=Rattus norvegicus GN=Col18a1 PE=4 SV=2 - [F1LR02_RAT]	2473.37	17.54	18	18	134.563	0.989791	1.0232	1.02352	0.980234	0.958388	0.968789	1.07553	1.02545
D3ZHA0	Filamin-C OS=Rattus norvegicus GN=Flnc PE=1 SV=1 - [FLNC_RAT]	2471.34	15.04	22	30	290.804	0.868513	0.984501	0.860791	0.944056	0.871895	0.897171	1.24931	1.13507
P15999	ATP synthase subunit alpha, mitochondrial OS=Rattus norvegicus GN=Atp5a1 PE=1 SV=2 - [ATPA_RAT]	2411.31	43.4	19	19	59.7166	1.05739	0.984444	0.941609	1.07098	1.04263	1.02558	0.953036	0.982935
P07150	Annexin A1 OS=Rattus norvegicus GN=Anxa1 PE=1 SV=2 - [ANXA1_RAT]	2399.17	44.22	12	13	38.8049	0.972587	0.959717	1.08586	1.1056	0.970304	1.03595	0.94383	0.93018
P63018	Heat shock cognate 71 kDa protein OS=Rattus norvegicus GN=Hspa8 PE=1 SV=1 - [HSP7C_RAT]	2353.71	45.98	14	24	70.8272	1.00563	0.932894	1.10882	1.06469	0.976966	0.984625	0.948264	0.969699
Q4V8H8	EH domain-containing protein 2 OS=Rattus norvegicus GN=Ehd2 PE=1 SV=1 - [EHD2_RAT]	2291.69	34.07	14	15	61.1988	0.90822	1.01905	0.933733	0.936329	1.05106	1.01639	0.991393	1.10811
Q62669	Protein Hbb-b1 OS=Rattus norvegicus GN=Hbb-b1 PE=3 SV=1 - [Q62669_RAT]	2283.99	46.26	3	6	16.0123	0.784573	0.679207	0.90276	1.25372	1.0781	0.902451	1.46553	0.833445
F1MAA7	Protein Lamc1 OS=Rattus norvegicus GN=Lamc1 PE=4 SV=1 - [F1MAA7_RAT]	2204.22	21.84	26	26	177.273	1.01636	0.966129	0.84405	0.892493	1.1623	1.14755	0.97923	1.02348
P63102	14-3-3 protein zeta/delta OS=Rattus norvegicus GN=Ywhaz PE=1 SV=1 - [1433Z_RAT]	2139.68	48.98	6	10	27.7537	0.96817	0.940646	1.12751	1.08661	0.983458	1.02201	0.91925	1.00577
P08010	Glutathione S-transferase Mu 2 OS=Rattus norvegicus GN=Gstm2 PE=1 SV=2 - [GSTM2_RAT]	2107.22	62.84	9	14	25.686	0.822351	0.885435	1.18417	1.14276	0.872426	0.929398	0.963691	1.16398
P09495	Tropomyosin alpha-4 chain OS=Rattus norvegicus GN=Tpm4 PE=1 SV=3 - [TPM4_RAT]	2078.45	44.76	5	13	28.4925	1.05492	0.963664	1.14486	1.16983	0.917183	0.897654	0.936194	0.960516
G3V913	Heat shock 27kDa protein 1 OS=Rattus norvegicus GN=Hspb1 PE=3 SV=1 - [G3V913_RAT]	1934.63	71.84	9	10	22.7935	0.942341	0.923517	0.97372	0.90446	1.05408	1.09576	0.971582	0.962686
D4A7W8	Uncharacterized protein (Fragment) OS=Rattus norvegicus PE=4 SV=2 - [D4A7W8_RAT]	1915.78	25.78	3	3	28.7869	0.549381	1.09136	0.641747	0.564721	0.885982	0.721693	1.67227	2.00321
D3ZWM5	Histone H2B OS=Rattus norvegicus GN=Hist1h2bb PE=3 SV=2 - [D3ZWM5_RAT]	1911.11	52.38	7	7	13.9556	0.918423	1.1219	0.961379	1.03691	0.995574	0.967361	0.960604	1.1099
F1LTF8	Protein Lama4 OS=Rattus norvegicus GN=Lama4 PE=4 SV=2 - [F1LTF8_RAT]	1889.36	23	33	33	195.502	1.02598	1.02699	0.876235	0.928586	1.07446	1.09329	1.0072	1.04132
P51886	Lumican OS=Rattus norvegicus GN=Lum PE=2 SV=1 - [LUM_RAT]	1869.02	37.28	11	11	38.2546	0.984682	0.993731	1.04216	1.10049	0.976852	1.01711	0.888314	0.963142
P11884	Aldehyde dehydrogenase, mitochondrial OS=Rattus norvegicus GN=Aldh2 PE=1 SV=1 - [ALDH2_RAT]	1851.53	43.74	1	17	56.4527	0.995105	1.01319	1.01473	1.11958	0.924727	0.951194	0.978745	1.00612
Q9WVJ6	Protein Tgm2 OS=Rattus norvegicus GN=Tgm2 PE=2 SV=1 - [Q9WVJ6_RAT]	1843.02	31.92	16	16	76.8861	0.869833	0.887821	0.925411	1.08179	1.03366	1.04542	1.06672	1.15011
Q01129	Decorin OS=Rattus norvegicus GN=Dcn PE=1 SV=1 - [PGS2_RAT]	1841.99	35.59	11	12	39.7799	0.906945	1.02865	1.01479	1.14538	1.03792	1.03345	0.875573	0.945542
F1LN88	Aldehyde dehydrogenase, mitochondrial OS=Rattus norvegicus GN=Aldh2 PE=3 SV=2 - [F1LN88_RAT]	1838.35	43.16	1	17	56.4807	0.984003	1.00776	1.02131	1.11878	0.925164	0.954343	0.978378	1.0115
F1LP60	Moesin (Fragment) OS=Rattus norvegicus GN=Msn PE=4 SV=1 - [F1LP60_RAT]	1824.19	35.24	14	22	67.6098	0.89168	0.973518	1.0856	0.987396	1.04968	1.03589	1.05833	0.964708
D3ZGY4	Glyceraldehyde-3-phosphate dehydrogenase OS=Rattus norvegicus GN=Gapdh-ps2 PE=3 SV=1 - [D3ZGY4_RAT]	1801.07	36.64	6	8	35.8001	0.894861	0.955184	1.01092	0.996584	1.04189	0.986639	1.04955	1.08129
M0RBJ7	Complement C3 OS=Rattus norvegicus GN=C3 PE=4 SV=1 - [M0RBJ7_RAT]	1765.03	28.22	37	37	186.118	0.841999	1.05288	1.11577	0.973686	0.934913	0.924313	1.12236	0.989931
P70490	Lactadherin OS=Rattus norvegicus GN=Mfge8 PE=2 SV=1 - [MFGM_RAT]	1761.58	43.79	19	19	47.382	0.951743	1.0899	1.03703	0.848236	1.20289	1.0013	0.979183	0.925034
P62804	Histone H4 OS=Rattus norvegicus GN=Hist1h4b PE=1 SV=2 - [H4_RAT]	1749.36	58.25	8	8	11.3604	1.00534	1.04179	1.00445	1.0827	1.00987	1.03498	0.873148	0.994608
Q9WVH8	Fibulin-5 OS=Rattus norvegicus GN=Fbln5 PE=2 SV=1 - [FBLN5_RAT]	1716.68	21.88	8	8	50.1267	0.922017	1.05366	1.07648	1.13238	1.03501	0.957264	0.882034	0.931762
P62963	Profilin-1 OS=Rattus norvegicus GN=Pfn1 PE=1 SV=2 - [PROF1_RAT]	1697.86	65	7	7	14.9475	0.952743	0.987126	1.05406	1.05237	1.00085	1.02891	0.972034	0.987088
D3ZQN7	Protein Lamb1 OS=Rattus norvegicus GN=Lamb1 PE=4 SV=2 - [D3ZQN7_RAT]	1684.3	16.03	24	25	202.655	1.01935	0.948344	0.93004	0.966627	1.11914	1.03662	0.899327	1.10323
F1LPD0	Protein Col15a1 (Fragment) OS=Rattus norvegicus GN=Col15a1 PE=1 SV=2 - [F1LPD0_RAT]	1671.26	14.99	15	15	137.019	0.943749	1.05369	0.824678	0.895471	1.06676	0.960165	1.05798	1.14685
G3V7Q7	IQ motif containing GTPase activating protein 1 (Predicted), isoform CRA_b OS=Rattus norvegicus GN=Iqgap1 PE=4 SV=1 - [G3V7Q7_RAT]	1669.17	28.3	35	35	188.714	0.922397	1.00058	1.01323	0.97284	1.02677	1.03289	1.05297	1.00699
O08590	Membrane primary amine oxidase OS=Rattus norvegicus GN=Aoc3 PE=1 SV=4 - [AOC3_RAT]	1658.43	24.38	16	16	84.9275	1.02059	1.0461	0.88484	1.01819	0.986187	1.03809	0.960053	1.04121
D3ZVR9	Protein Pgm5 OS=Rattus norvegicus GN=Pgm5 PE=3 SV=2 - [D3ZVR9_RAT]	1616.45	38.16	18	18	61.9766	0.975132	1.0179	1.0041	1.13002	0.964201	0.94429	0.974845	1.03433
F1LS79	Chondroitin sulfate proteoglycan 4 OS=Rattus norvegicus GN=Cspg4 PE=4 SV=1 - [F1LS79_RAT]	1600.82	21.63	33	33	251.853	1.08534	0.977049	0.991981	1.00684	1.02852	0.989452	1.0135	0.968035
P12346	Serotransferrin OS=Rattus norvegicus GN=Tf PE=1 SV=3 - [TRFE_RAT]	1595.17	27.65	19	19	76.3456	0.79412	0.924426	1.32188	1.08647	0.929882	0.951626	1.02094	1.00855
F1M779	Clathrin heavy chain OS=Rattus norvegicus GN=Cltc PE=3 SV=1 - [F1M779_RAT]	1559.5	30.33	35	35	191.438	0.924036	0.929863	0.859041	0.969184	1.04059	1.01919	1.1287	1.11723
Q64119	Myosin light polypeptide 6 OS=Rattus norvegicus GN=Myl6 PE=1 SV=3 - [MYL6_RAT]	1540.76	52.98	7	8	16.9641	0.914014	1.06622	0.83304	1.03601	0.92218	0.977722	1.02951	1.2031
D4A8D5	Filamin, beta (Predicted) OS=Rattus norvegicus GN=Flnb PE=4 SV=1 - [D4A8D5_RAT]	1519.33	6.9	6	13	275.144	0.619458	0.984633	0.77636	0.641535	0.779395	0.690515	1.85509	1.71948
P69897	Tubulin beta-5 chain OS=Rattus norvegicus GN=Tubb5 PE=1 SV=1 - [TBB5_RAT]	1510.28	48.87	4	15	49.639	0.920262	0.901712	0.835494	0.907566	1.15367	1.1424	1.00011	1.08812
Q62969	Prostacyclin synthase OS=Rattus norvegicus GN=Ptgis PE=2 SV=1 - [PTGIS_RAT]	1507.91	52.69	20	20	57.0917	1.03376	1.09081	0.983389	1.03155	0.972152	0.91594	1.00452	1.01188
P85108	Tubulin beta-2A chain OS=Rattus norvegicus GN=Tubb2a PE=1 SV=1 - [TBB2A_RAT]	1502.12	43.37	2	14	49.875	0.903646	0.919783	0.849214	0.910567	1.09075	1.1212	1.01204	1.09383
Q63610	Tropomyosin alpha-3 chain OS=Rattus norvegicus GN=Tpm3 PE=1 SV=2 - [TPM3_RAT]	1467.52	37.1	5	10	28.9887	1.05454	0.977157	1.12608	1.16799	0.928916	0.903546	0.911925	0.949304
Q5XFX0	Transgelin-2 OS=Rattus norvegicus GN=Tagln2 PE=2 SV=1 - [TAGL2_RAT]	1465.01	55.78	9	9	22.3791	0.778895	0.871555	1.31231	1.14043	1.01599	0.863274	0.94155	1.07589
P68370	Tubulin alpha-1A chain OS=Rattus norvegicus GN=Tuba1a PE=1 SV=1 - [TBA1A_RAT]	1463.45	45.45	1	15	50.1036	0.865388	0.838271	0.796965	0.869023	1.20767	1.23248	1.00944	1.18633
M0R6K0	Laminin subunit beta-2 OS=Rattus norvegicus GN=Lamb2 PE=4 SV=1 - [M0R6K0_RAT]	1453.76	17.99	27	27	196.406	1.09674	1.00609	0.821527	0.827637	1.13166	1.2326	1.00844	0.954225
Q6AYZ1	Tubulin alpha-1C chain OS=Rattus norvegicus GN=Tuba1c PE=1 SV=1 - [TBA1C_RAT]	1410.92	45.21	2	15	49.9055	0.870638	0.840528	0.800049	0.848153	1.2071	1.22908	1.04995	1.19323
G3V7C6	RCG45400 OS=Rattus norvegicus GN=Tubb4b PE=3 SV=1 - [G3V7C6_RAT]	1389.31	42.7	2	14	49.799	0.942334	0.901836	0.83058	0.900501	1.09854	1.12689	1.02564	1.10524
Q07936	Annexin A2 OS=Rattus norvegicus GN=Anxa2 PE=1 SV=2 - [ANXA2_RAT]	1349.51	54.87	18	18	38.6538	0.939621	0.950366	1.10902	1.03783	1.02341	0.979252	0.998795	0.992991
Q07439	Heat shock 70 kDa protein 1A/1B OS=Rattus norvegicus GN=Hspa1a PE=2 SV=2 - [HSP71_RAT]	1339.76	43.37	16	22	70.1421	1.06743	0.930037	1.07118	0.974026	0.953812	1.05696	1.03116	0.967735
P82995	Heat shock protein HSP 90-alpha OS=Rattus norvegicus GN=Hsp90aa1 PE=1 SV=3 - [HS90A_RAT]	1330.21	33.7	15	21	84.7618	0.982536	0.942088	1.0751	1.03005	0.975072	1.04087	0.951486	1.02045
P16086	Spectrin alpha chain, non-erythrocytic 1 OS=Rattus norvegicus GN=Sptan1 PE=1 SV=2 - [SPTN1_RAT]	1318.66	24.07	45	46	284.462	1.07987	0.954286	1.05457	1.00863	1.00118	1.01791	0.9649	0.95171
F1LN42	Protein Tns1 OS=Rattus norvegicus GN=Tns1 PE=4 SV=2 - [F1LN42_RAT]	1299.06	17.71	22	23	203.784	0.998073	0.956416	0.949431	1.01328	1.0532	1.08595	0.896854	1.0327
P20760	Ig gamma-2A chain C region OS=Rattus norvegicus GN=Igg-2a PE=1 SV=1 - [IGG2A_RAT]	1296.19	31.68	6	8	35.1634	0.86743	1.22598	0.985866	0.973136	0.955955	1.20093	0.872435	0.90404
G3V6E7	Fibromodulin OS=Rattus norvegicus GN=Fmod PE=4 SV=1 - [G3V6E7_RAT]	1291.89	26.33	9	9	43.1065	1.01766	1.09643	0.972528	0.896177	1.18592	1.03311	0.793597	1.07321
D3ZUL3	Protein Col6a1 OS=Rattus norvegicus GN=Col6a1 PE=4 SV=1 - [D3ZUL3_RAT]	1286.49	19.8	16	16	108.738	1.06059	1.03897	0.881903	0.994088	1.04349	1.00762	1.01106	0.956169
P02454	Collagen alpha-1(I) chain OS=Rattus norvegicus GN=Col1a1 PE=1 SV=5 - [CO1A1_RAT]	1284.08	7.02	8	8	137.869	1.04332	0.958037	1.04001	1.00359	0.969988	0.934068	0.990436	1.0241
F1MAN8	Laminin, alpha 5, isoform CRA_a OS=Rattus norvegicus GN=Lama5 PE=4 SV=2 - [F1MAN8_RAT]	1271.58	10.15	27	27	403.517	1.08947	1.04049	0.836591	0.885299	1.18321	1.07453	0.936692	0.974578
F1LRT9	Cytoplasmic dynein 1 heavy chain 1 OS=Rattus norvegicus GN=Dync1h1 PE=4 SV=2 - [F1LRT9_RAT]	1267.94	12.34	2	46	531.345	0.94434	0.937434	0.900311	0.973554	1.03515	1.03592	1.11077	1.07601
P62260	14-3-3 protein epsilon OS=Rattus norvegicus GN=Ywhae PE=1 SV=1 - [1433E_RAT]	1249.3	58.82	10	13	29.1554	0.982859	0.936063	1.053	1.0593	0.989437	1.01826	0.932361	1.04139
Q68FP1	Gelsolin OS=Rattus norvegicus GN=Gsn PE=1 SV=1 - [GELS_RAT]	1238.96	33.72	20	20	86.0141	1.00079	0.975975	1.06012	1.11958	0.953637	0.972545	0.912256	1.01627
P06761	78 kDa glucose-regulated protein OS=Rattus norvegicus GN=Hspa5 PE=1 SV=1 - [GRP78_RAT]	1233.01	35.93	16	19	72.3024	1.07532	0.981765	1.06458	1.01164	1.00284	0.99768	0.967724	0.954586
P34058	Heat shock protein HSP 90-beta OS=Rattus norvegicus GN=Hsp90ab1 PE=1 SV=4 - [HS90B_RAT]	1197.73	33.15	12	19	83.2291	0.976106	0.933502	1.07753	1.05066	1.01475	1.08258	0.940359	0.993844
P47875	Cysteine and glycine-rich protein 1 OS=Rattus norvegicus GN=Csrp1 PE=2 SV=2 - [CSRP1_RAT]	1191.72	32.12	6	6	20.5998	0.79203	0.943125	0.924437	0.976623	1.08592	1.13923	0.987495	1.09193
P38650	Cytoplasmic dynein 1 heavy chain 1 OS=Rattus norvegicus GN=Dync1h1 PE=1 SV=1 - [DYHC1_RAT]	1186.83	12.12	1	45	531.916	0.944092	0.950631	0.900311	0.980866	1.0434	1.03712	1.10579	1.07891
F1LM84	Nidogen-1 OS=Rattus norvegicus GN=Nid1 PE=4 SV=1 - [F1LM84_RAT]	1173.4	17.42	17	18	136.952	1.01528	1.01423	0.860459	0.905803	1.13354	1.10929	0.954815	1.01858
P10111	Peptidyl-prolyl cis-trans isomerase A OS=Rattus norvegicus GN=Ppia PE=1 SV=2 - [PPIA_RAT]	1155.87	31.71	5	5	17.8628	1.03874	0.963251	1.11489	1.10096	0.978116	0.983215	0.909041	0.967465
Q9Z1X1	Extended synaptotagmin-1 OS=Rattus norvegicus GN=Esyt1 PE=2 SV=1 - [ESYT1_RAT]	1149.23	29.14	24	24	121.084	1.04209	1.0503	0.956991	1.00047	0.950745	0.956228	1.03389	1.05202
F1M705	Dystrophin (Fragment) OS=Rattus norvegicus GN=Dmd PE=4 SV=2 - [F1M705_RAT]	1141.84	23.48	40	40	245.637	1.01176	1.00426	0.950655	0.988319	1.03269	1.05006	0.981552	0.989421
P04636	Malate dehydrogenase, mitochondrial OS=Rattus norvegicus GN=Mdh2 PE=1 SV=2 - [MDHM_RAT]	1120.05	39.94	10	10	35.6608	1.05923	1.04663	0.959075	1.01626	0.95829	0.988262	0.97291	0.997225
P35213	14-3-3 protein beta/alpha OS=Rattus norvegicus GN=Ywhab PE=1 SV=3 - [1433B_RAT]	1112.24	51.22	5	11	28.0368	0.933879	0.957024	1.08443	1.0299	0.99963	1.00699	0.937086	1.02064
D3ZFU9	Protein Mylk OS=Rattus norvegicus GN=Mylk PE=4 SV=2 - [D3ZFU9_RAT]	1111.4	10.15	17	18	214.778	0.9482	0.963917	1.01987	1.00858	0.981085	1.0604	0.957892	1.01799
Q5XI19	Fermitin family homolog 2 (Drosophila) OS=Rattus norvegicus GN=Fermt2 PE=2 SV=1 - [Q5XI19_RAT]	1108.04	31.18	19	19	77.8255	0.877026	0.96099	0.989222	1.05042	1.05389	1.06395	0.947963	1.05369
Q4QQV0	Protein Tubb6 OS=Rattus norvegicus GN=Tubb6 PE=2 SV=1 - [Q4QQV0_RAT]	1081.36	29.31	2	10	50.0271	1.00391	0.86223	0.866273	0.934114	1.09854	1.16643	1.0149	1.0713
Q62636	Ras-related protein Rap-1b OS=Rattus norvegicus GN=Rap1b PE=2 SV=2 - [RAP1B_RAT]	1056.01	38.04	3	7	20.7846	0.899343	1.05128	0.969798	0.998526	0.982723	1.02004	1.03953	1.10608
P62836	Ras-related protein Rap-1A OS=Rattus norvegicus GN=Rap1a PE=1 SV=1 - [RAP1A_RAT]	1050.19	34.24	2	6	20.9737	0.905235	1.06323	0.965005	0.998428	0.983009	0.999965	1.04333	1.10328
Q63355	Unconventional myosin-Ic OS=Rattus norvegicus GN=Myo1c PE=1 SV=2 - [MYO1C_RAT]	1047.91	26.82	19	20	119.737	1.06233	0.982622	0.868725	0.989555	1.03827	1.03861	1.04167	0.999131
G3V6S0	Protein Sptbn1 OS=Rattus norvegicus GN=Sptbn1 PE=4 SV=2 - [G3V6S0_RAT]	1043.31	18.96	32	32	273.317	1.08378	0.947366	0.998355	0.980641	1.03075	1.00948	0.993943	0.967515
Q5RKI0	WD repeat-containing protein 1 OS=Rattus norvegicus GN=Wdr1 PE=1 SV=3 - [WDR1_RAT]	1028.33	28.71	15	15	66.1399	0.972095	1.00518	1.05044	1.02046	0.957557	0.970438	1.00819	1.00958
Q5XIF6	Tubulin alpha-4A chain OS=Rattus norvegicus GN=Tuba4a PE=2 SV=1 - [TBA4A_RAT]	1015.58	34.6	2	12	49.8924	0.877964	0.840528	0.828279	0.880897	1.20503	1.21056	1.03786	1.19323
B0BMS8	Myl9 protein OS=Rattus norvegicus GN=Myl9 PE=2 SV=1 - [B0BMS8_RAT]	1008.49	50.58	4	8	19.8415	1.04651	1.06655	1.00057	1.12387	0.907257	0.953843	0.953586	0.982827
M0R5J4	Uncharacterized protein OS=Rattus norvegicus PE=3 SV=1 - [M0R5J4_RAT]	994.42	53.92	17	17	47.0452	0.990182	0.960056	1.1251	1.11136	0.987927	0.987749	0.921504	0.969985
Q08290	Calponin-1 OS=Rattus norvegicus GN=Cnn1 PE=2 SV=1 - [CNN1_RAT]	968.41	46.46	10	10	33.3226	0.69663	0.951925	0.984856	0.960008	1.03208	1.04268	1.06969	1.12524
D3ZFC6	Protein Itih4 OS=Rattus norvegicus GN=Itih4 PE=4 SV=2 - [D3ZFC6_RAT]	964.45	19.78	15	15	103.416	0.883591	1.33468	0.954369	0.827513	1.10705	1.02094	1.02684	0.841736
P61983	14-3-3 protein gamma OS=Rattus norvegicus GN=Ywhag PE=1 SV=2 - [1433G_RAT]	959.84	46.56	5	10	28.2849	0.914804	0.948227	1.1088	1.05278	1.01128	0.994876	0.910514	1.01145
P45592	Cofilin-1 OS=Rattus norvegicus GN=Cfl1 PE=1 SV=3 - [COF1_RAT]	959.3	46.39	3	6	18.5207	0.835316	0.976955	1.04971	0.964749	1.01794	1.06042	1.02632	1.09401
F1LPK7	Plastin 3 (T-isoform), isoform CRA_a OS=Rattus norvegicus GN=Pls3 PE=4 SV=2 - [F1LPK7_RAT]	957.05	35.71	17	19	70.7042	0.932206	0.896727	1.12741	1.05641	1.024	0.972302	0.95576	1.06956
P14659	Heat shock-related 70 kDa protein 2 OS=Rattus norvegicus GN=Hspa2 PE=1 SV=2 - [HSP72_RAT]	955.71	24.64	3	14	69.5987	1.01034	0.950576	1.11707	1.03613	0.965982	1.003	0.951216	0.967479
P0CG51	Polyubiquitin-B OS=Rattus norvegicus GN=Ubb PE=1 SV=1 - [UBB_RAT]	952.92	56.39	4	4	34.3475	1.03803	0.966146	1.06557	1.02525	0.998554	1.00901	0.905389	0.928541
P47942	Dihydropyrimidinase-related protein 2 OS=Rattus norvegicus GN=Dpysl2 PE=1 SV=1 - [DPYL2_RAT]	952.47	53.15	15	19	62.2386	0.921015	0.954046	1.11419	1.05809	0.953466	0.998219	0.961313	1.00373
F7F744	Plectin OS=Rattus norvegicus GN=Plec PE=1 SV=1 - [F7F744_RAT]	951.72	13.42	43	43	517.088	1.04087	0.990722	0.987113	0.940795	1.04613	1.01895	1.04427	0.996401
D3ZXK9	Purine nucleoside phosphorylase (Fragment) OS=Rattus norvegicus GN=Pnp PE=4 SV=2 - [D3ZXK9_RAT]	950.52	50	10	10	32.1441	1.0299	0.957037	1.05157	1.0065	1.03633	0.928207	0.947466	0.990692
M0R4B8	Pyruvate kinase OS=Rattus norvegicus PE=3 SV=1 - [M0R4B8_RAT]	948.45	41.48	2	17	52.8544	0.971881	0.958009	1.0597	1.06759	0.990602	1.00186	0.965004	1.01074
F1LNH3	Procollagen, type VI, alpha 2, isoform CRA_a OS=Rattus norvegicus GN=Col6a2 PE=4 SV=2 - [F1LNH3_RAT]	945.53	17.43	16	16	109.591	1.15673	1.04311	0.881568	1.05174	1.04531	1.02014	0.96721	0.938609
Q08163	Adenylyl cyclase-associated protein 1 OS=Rattus norvegicus GN=Cap1 PE=1 SV=3 - [CAP1_RAT]	944.06	41.98	11	12	51.5565	1.0141	0.935422	1.01119	1.01197	1.02203	1.02489	1.00583	0.973637
P11598	Protein disulfide-isomerase A3 OS=Rattus norvegicus GN=Pdia3 PE=1 SV=2 - [PDIA3_RAT]	935.22	50.3	22	22	56.5877	1.00954	1.01677	1.0699	1.04376	0.978763	1.0099	0.958822	0.964278
P42123	L-lactate dehydrogenase B chain OS=Rattus norvegicus GN=Ldhb PE=1 SV=2 - [LDHB_RAT]	930.77	38.32	11	11	36.5891	1.00658	0.913923	1.16115	1.14771	0.895845	1.02222	0.906754	0.987168
Q3KR94	Protein Vtn OS=Rattus norvegicus GN=Vtn PE=2 SV=1 - [Q3KR94_RAT]	923.8	13.81	7	7	54.6902	1.0032	1.0542	0.939316	0.872825	1.1479	1.1104	1.09467	0.933251
P04642	L-lactate dehydrogenase A chain OS=Rattus norvegicus GN=Ldha PE=1 SV=1 - [LDHA_RAT]	909.63	30.72	9	9	36.4273	1.02486	1.00049	1.16485	1.12185	0.948301	0.957944	0.902187	0.936829
P68255	14-3-3 protein theta OS=Rattus norvegicus GN=Ywhaq PE=1 SV=1 - [1433T_RAT]	908.94	38.37	4	9	27.7608	0.935328	0.92365	1.04381	1.02469	0.970413	1.02814	0.977217	1.01599
G3V928	Protein Lrp1 OS=Rattus norvegicus GN=Lrp1 PE=4 SV=1 - [G3V928_RAT]	895.87	9.33	34	34	504.558	0.997454	0.994128	1.02339	1.0835	0.939129	0.953983	0.98173	1.01374
F1LM05	Protein LOC299282 OS=Rattus norvegicus GN=LOC299282 PE=3 SV=1 - [F1LM05_RAT]	895.18	21.64	5	9	68.1235	0.854101	0.761443	1.13665	1.19607	0.876461	0.822557	1.2354	1.03471
P11762	Galectin-1 OS=Rattus norvegicus GN=Lgals1 PE=1 SV=2 - [LEG1_RAT]	888.22	31.11	4	4	14.8472	0.786672	0.965372	1.0011	0.983806	1.07909	1.02814	1.06234	1.09862
D4ABA5	Protein Smtn OS=Rattus norvegicus GN=Smtn PE=4 SV=1 - [D4ABA5_RAT]	876.55	18.02	14	14	99.8182	1.08536	0.982328	1.02967	1.06404	0.966621	0.997491	0.955516	0.977028
P05065	Fructose-bisphosphate aldolase A OS=Rattus norvegicus GN=Aldoa PE=1 SV=2 - [ALDOA_RAT]	873.55	40.38	10	11	39.3273	0.988998	0.984622	1.07164	1.03149	0.999878	1.00828	0.924375	0.997127
O54975	Xaa-Pro aminopeptidase 1 OS=Rattus norvegicus GN=Xpnpep1 PE=1 SV=1 - [XPP1_RAT]	873.15	29.21	14	14	69.6131	0.959365	0.908782	1.1488	1.10444	0.930397	0.987066	0.977759	1.03884
P13832	Myosin regulatory light chain RLC-A OS=Rattus norvegicus GN=Rlc-a PE=2 SV=2 - [MRLCA_RAT]	864.23	50.58	4	8	19.8825	1.03877	1.01317	1.04787	1.11672	0.909751	0.965045	0.955641	0.992394
P09006	Serine protease inhibitor A3N OS=Rattus norvegicus GN=Serpina3n PE=1 SV=3 - [SPA3N_RAT]	864.06	34.69	10	13	46.6223	0.772897	1.32598	1.2585	1.02856	0.747729	0.713164	1.14369	0.837187
P10860	Glutamate dehydrogenase 1, mitochondrial OS=Rattus norvegicus GN=Glud1 PE=1 SV=2 - [DHE3_RAT]	860.55	29.75	14	14	61.3773	1.02642	0.973553	1.01309	1.03116	1.02923	0.990185	0.994524	0.975405
A2RUV9	Adipocyte enhancer-binding protein 1 OS=Rattus norvegicus GN=Aebp1 PE=2 SV=1 - [AEBP1_RAT]	850.76	16.76	14	14	127.981	1.01181	0.931202	1.03233	0.998911	0.960267	0.979683	1.00432	1.08476
P50137	Transketolase OS=Rattus norvegicus GN=Tkt PE=1 SV=1 - [TKT_RAT]	850.24	31.62	14	14	67.6006	0.996381	0.958512	1.12925	1.0189	0.988786	0.971112	0.970794	1.04161
P11980	Pyruvate kinase PKM OS=Rattus norvegicus GN=Pkm PE=1 SV=3 - [KPYM_RAT]	849.87	39.17	5	20	57.7809	0.942749	0.941378	1.01895	1.07683	1.02929	1.0029	0.967563	1.00844
P06685	Sodium/potassium-transporting ATPase subunit alpha-1 OS=Rattus norvegicus GN=Atp1a1 PE=1 SV=1 - [AT1A1_RAT]	849.77	23.95	12	18	112.982	1.02969	1.04306	0.995525	1.00282	1.05456	0.964464	0.980037	0.965867
G3V7J0	Aldehyde dehydrogenase family 6, subfamily A1, isoform CRA_b OS=Rattus norvegicus GN=Aldh6a1 PE=3 SV=1 - [G3V7J0_RAT]	839.63	37.57	14	14	57.7105	0.966182	1.01105	0.978282	1.05544	1.00593	0.989942	0.979706	1.03652
Q5M7T5	Protein Serpinc1 OS=Rattus norvegicus GN=Serpinc1 PE=2 SV=1 - [Q5M7T5_RAT]	827.12	30.54	14	14	52.2008	0.6755	0.917341	1.07549	0.948196	1.11994	1.09828	1.01691	1.18027
Q63081	Protein disulfide-isomerase A6 OS=Rattus norvegicus GN=Pdia6 PE=1 SV=2 - [PDIA6_RAT]	805.99	27.05	9	9	48.1433	1.01926	0.988244	1.06859	1.02783	0.942593	0.968925	1.01992	0.967221
Q5U362	Annexin OS=Rattus norvegicus GN=Anxa4 PE=2 SV=1 - [Q5U362_RAT]	768.28	27.9	8	8	35.8711	0.995274	1.03412	1.06452	1.05439	0.982164	0.930237	0.964109	0.972927
P20070	NADH-cytochrome b5 reductase 3 OS=Rattus norvegicus GN=Cyb5r3 PE=1 SV=2 - [NB5R3_RAT]	756.4	35.22	9	9	34.1527	1.08584	1.0374	1.03498	0.997437	0.997847	0.92815	1.01914	0.954525
Q5RJR9	Serine (Or cysteine) proteinase inhibitor, clade H, member 1, isoform CRA_b OS=Rattus norvegicus GN=Serpinh1 PE=2 SV=1 - [Q5RJR9_RAT]	751.85	34.53	11	11	46.5322	0.973484	0.943653	0.934395	0.924182	1.0719	1.07568	1.10847	1.00188
M0R7B4	Protein LOC684828 OS=Rattus norvegicus GN=LOC684828 PE=3 SV=1 - [M0R7B4_RAT]	746.51	17.39	1	5	23.1979	0.824155	1.09693	0.954742	0.989751	1.11648	1.1946	0.846817	0.967349
P63039	60 kDa heat shock protein, mitochondrial OS=Rattus norvegicus GN=Hspd1 PE=1 SV=1 - [CH60_RAT]	746.46	42.76	17	17	60.9174	0.991028	0.948869	0.91456	1.02618	1.06254	1.19098	0.927368	1.04913
G3V836	Clusterin OS=Rattus norvegicus GN=Clu PE=3 SV=1 - [G3V836_RAT]	742.65	23.04	9	9	51.3873	0.84013	1.03564	1.07368	0.937188	1.17692	1.15592	0.898919	0.900367
P56574	Isocitrate dehydrogenase [NADP], mitochondrial OS=Rattus norvegicus GN=Idh2 PE=1 SV=2 - [IDHP_RAT]	742.09	22.79	11	11	50.9349	1.00139	0.956299	0.986431	1.08112	1.00885	1.02997	0.96634	0.999478
Q9WUH4	Four and a half LIM domains protein 1 OS=Rattus norvegicus GN=Fhl1 PE=2 SV=1 - [FHL1_RAT]	736.99	13.93	4	4	31.8819	0.903347	1.01968	0.867834	1.00638	1.09878	1.20618	0.899508	1.02813
Q99J82	Integrin-linked protein kinase OS=Rattus norvegicus GN=Ilk PE=2 SV=1 - [ILK_RAT]	734.21	24.56	10	10	51.3399	0.959925	0.966203	0.898535	0.988461	1.05999	1.04744	0.98194	1.11977
P15865	Histone H1.4 OS=Rattus norvegicus GN=Hist1h1e PE=1 SV=3 - [H14_RAT]	729.79	22.37	1	5	21.974	0.823656	1.09275	0.941158	0.987514	1.11723	1.17264	0.842873	0.974002
P68511	14-3-3 protein eta OS=Rattus norvegicus GN=Ywhah PE=1 SV=2 - [1433F_RAT]	718.21	45.12	6	10	28.194	0.909854	0.941915	1.07366	1.03444	1.00082	1.00607	0.955958	1.0505
Q5XIM9	T-complex protein 1 subunit beta OS=Rattus norvegicus GN=Cct2 PE=1 SV=3 - [TCPB_RAT]	716.58	23.74	9	9	57.4221	0.977202	0.946783	0.990638	1.00774	1.04009	1.02702	1.00263	1.06038
P62142	Serine/threonine-protein phosphatase PP1-beta catalytic subunit OS=Rattus norvegicus GN=Ppp1cb PE=1 SV=3 - [PP1B_RAT]	711.97	19.27	4	4	37.1626	1.00546	0.967725	1.00563	0.978854	1.00254	1.05424	1.00598	1.01026
G3V6Y6	Alpha-1,4 glucan phosphorylase OS=Rattus norvegicus GN=Pygb PE=3 SV=1 - [G3V6Y6_RAT]	709	28.47	16	18	96.6765	0.993934	0.961141	1.06717	1.04947	0.997857	1.02319	0.954406	1.01215
F1LR13	Atlastin-3 OS=Rattus norvegicus GN=Atl3 PE=4 SV=2 - [F1LR13_RAT]	708.15	24.54	10	10	60.6275	1.0375	1.00364	0.915153	1.03158	0.993629	1.01791	0.985295	1.01776
P04906	Glutathione S-transferase P OS=Rattus norvegicus GN=Gstp1 PE=1 SV=2 - [GSTP1_RAT]	707.03	29.05	5	5	23.4241	0.952619	0.987285	1.14489	1.12755	1.01074	1.0214	0.893042	1.0149
P01835	Ig kappa chain C region, B allele OS=Rattus norvegicus PE=1 SV=1 - [KACB_RAT]	706.51	33.96	4	4	11.5935	0.807218	1.10408	1.22155	1.1821	0.906921	0.99903	0.860449	0.890906
P02793	Ferritin light chain 1 OS=Rattus norvegicus GN=Ftl1 PE=1 SV=3 - [FRIL1_RAT]	706.39	55.19	7	7	20.7357	1.07129	1.09539	1.00661	0.954734	1.12578	1.03999	0.893079	0.891742
P50399	Rab GDP dissociation inhibitor beta OS=Rattus norvegicus GN=Gdi2 PE=1 SV=2 - [GDIB_RAT]	706.12	40.67	11	14	50.5047	0.962056	1.0393	1.03641	1.00501	1.02984	0.967889	1.0352	0.974248
Q5XIH1	Asporin OS=Rattus norvegicus GN=Aspn PE=2 SV=1 - [Q5XIH1_RAT]	695.25	26.4	10	10	42.7402	0.99755	1.13158	0.944255	0.968067	1.08604	1.07807	0.93618	0.851577
P11232	Thioredoxin OS=Rattus norvegicus GN=Txn PE=1 SV=2 - [THIO_RAT]	685.75	31.43	4	4	11.6657	1.03633	0.954732	1.03669	1.01718	0.984227	1.02813	1.01124	1.04245
P08649	Complement C4 OS=Rattus norvegicus GN=C4 PE=1 SV=3 - [CO4_RAT]	673.53	11.97	3	15	192.042	0.958416	1.21525	1.06466	0.912076	0.951174	0.886493	1.0905	0.911814
Q03626	Murinoglobulin-1 OS=Rattus norvegicus GN=Mug1 PE=2 SV=1 - [MUG1_RAT]	664.49	15.6	6	20	165.221	0.872917	0.782955	0.96348	1.00094	1.17844	1.03893	1.2399	0.911371
O88989	Malate dehydrogenase, cytoplasmic OS=Rattus norvegicus GN=Mdh1 PE=1 SV=3 - [MDHC_RAT]	663.28	22.75	7	7	36.46	1.0368	0.950726	1.14715	1.05344	0.971942	0.971014	0.931845	0.965017
Q4V8N0	Lipocalin 7, isoform CRA_a OS=Rattus norvegicus GN=Tinagl1 PE=2 SV=1 - [Q4V8N0_RAT]	657.12	11.56	4	4	52.7299	1.13032	1.04712	0.969139	0.976252	0.998019	1.05026	0.948037	0.957313
D4A8F2	Uncharacterized protein OS=Rattus norvegicus GN=Rsu1 PE=4 SV=2 - [D4A8F2_RAT]	651.86	36.68	7	7	29.3757	0.957954	0.997812	1.13619	1.10661	0.991469	0.968542	0.933948	0.998836
P50398	Rab GDP dissociation inhibitor alpha OS=Rattus norvegicus GN=Gdi1 PE=1 SV=1 - [GDIA_RAT]	648.68	38.48	10	13	50.5042	1.02297	0.993419	1.14637	1.05957	0.973573	0.958998	0.892614	0.980063
P16617	Phosphoglycerate kinase 1 OS=Rattus norvegicus GN=Pgk1 PE=1 SV=2 - [PGK1_RAT]	646.23	30.7	13	13	44.51	1.0474	0.983123	1.05884	1.0576	0.970312	0.987666	0.922043	1.01045
M0R757	Elongation factor 1-alpha OS=Rattus norvegicus GN=LOC100360413 PE=3 SV=1 - [M0R757_RAT]	641.78	24.68	4	10	50.0761	0.896543	0.920878	0.923904	0.8631	1.13391	1.20512	0.962731	1.02407
D3ZZT9	Protein Col14a1 OS=Rattus norvegicus GN=Col14a1 PE=4 SV=2 - [D3ZZT9_RAT]	637.51	14.72	21	21	192.416	1.20599	1.07972	0.925547	0.822153	1.03394	1.21955	0.807076	0.948921
Q6P6V0	Glucose-6-phosphate isomerase OS=Rattus norvegicus GN=Gpi PE=1 SV=1 - [G6PI_RAT]	635.49	23.48	11	11	62.7871	0.961151	0.985612	1.0936	1.03694	0.996165	1.00109	0.924909	1.04746
Q9ER34	Aconitate hydratase, mitochondrial OS=Rattus norvegicus GN=Aco2 PE=1 SV=2 - [ACON_RAT]	634.16	25.9	17	17	85.38	1.08684	1.08273	0.961361	1.08095	0.978506	1.0302	0.928733	0.939038
F1M953	Stress-70 protein, mitochondrial OS=Rattus norvegicus GN=Hspa9 PE=3 SV=1 - [F1M953_RAT]	626.54	28.42	14	14	73.6988	1.08302	1.00071	0.997358	1.04447	0.965973	0.979952	0.961323	0.994188
F1LRV4	Heat shock 70 kDa protein 4 OS=Rattus norvegicus GN=Hspa4 PE=3 SV=1 - [F1LRV4_RAT]	622.5	25.48	16	16	93.9671	1.05784	0.929238	1.05938	1.05299	1.01038	1.01443	0.951743	0.94823
A0A0A0MY09	Endoplasmin OS=Rattus norvegicus GN=Hsp90b1 PE=3 SV=1 - [A0A0A0MY09_RAT]	620.33	22.51	14	15	92.8424	0.971229	0.960644	1.04732	1.04068	0.993765	1.041	0.952739	1.00386
D3ZZN5	Protein Lmod1 OS=Rattus norvegicus GN=Lmod1 PE=4 SV=2 - [D3ZZN5_RAT]	620.07	23.46	11	11	65.0678	0.929841	0.982542	1.03618	1.04019	1.01551	1.03829	0.931056	0.944749
Q63041	Alpha-1-macroglobulin OS=Rattus norvegicus GN=A1m PE=1 SV=1 - [A1M_RAT]	603.25	15.73	21	21	167.019	0.976954	1.05668	1.14842	1.01303	0.993922	0.97816	1.12113	0.730891
G3V9E3	Caldesmon 1, isoform CRA_b OS=Rattus norvegicus GN=Cald1 PE=4 SV=1 - [G3V9E3_RAT]	600.85	32.2	16	16	60.5758	0.934192	0.905251	0.992585	0.964797	1.07812	1.17334	0.949597	0.978154
Q5U300	Ubiquitin-like modifier-activating enzyme 1 OS=Rattus norvegicus GN=Uba1 PE=1 SV=1 - [UBA1_RAT]	597.84	19.28	15	15	117.713	0.975725	0.992319	1.09158	1.0094	1.01434	1.00831	0.946	0.991399
G3V7L1	Protein Utrn OS=Rattus norvegicus GN=Utrn PE=1 SV=2 - [G3V7L1_RAT]	595.56	11.26	21	21	276.463	1.0258	1.00244	0.981951	0.987876	1.03991	1.02491	0.964954	0.999857
Q5RKJ9	RAB10, member RAS oncogene family OS=Rattus norvegicus GN=Rab10 PE=2 SV=1 - [Q5RKJ9_RAT]	590.7	20	2	4	22.5266	0.940074	0.989407	0.983505	0.998101	0.946767	1.06646	1.06351	1.10841
P08009	Glutathione S-transferase Yb-3 OS=Rattus norvegicus GN=Gstm3 PE=1 SV=2 - [GSTM4_RAT]	587.4	44.5	2	9	25.664	0.861582	0.914227	1.16282	1.15586	0.860981	0.962897	0.930316	1.1539
Q9ESS6	Basal cell adhesion molecule OS=Rattus norvegicus GN=Bcam PE=2 SV=1 - [BCAM_RAT]	587.04	27.72	13	13	67.4694	1.1373	0.986447	0.875049	0.90266	1.08404	1.04682	0.938439	0.964706
Q9ERB4	Versican core protein (Fragments) OS=Rattus norvegicus GN=Vcan PE=2 SV=2 - [CSPG2_RAT]	583.43	2.96	8	8	299.821	1.05344	1.01269	1.07872	0.916513	0.99033	0.961034	0.852319	1.05395
Q62940	E3 ubiquitin-protein ligase NEDD4 OS=Rattus norvegicus GN=Nedd4 PE=1 SV=1 - [NEDD4_RAT]	581.55	23.56	17	17	102.331	0.960338	1.00363	1.01211	1.08485	1.00878	1.02101	0.941361	1.03601
P41562	Isocitrate dehydrogenase [NADP] cytoplasmic OS=Rattus norvegicus GN=Idh1 PE=1 SV=1 - [IDHC_RAT]	568.42	28.99	9	9	46.7045	0.9288	0.881969	1.0894	1.10131	0.940416	0.98118	0.982128	1.11824
Q9Z1Z9	PDZ and LIM domain protein 7 OS=Rattus norvegicus GN=Pdlim7 PE=1 SV=1 - [PDLI7_RAT]	567.69	31.95	11	11	49.8806	0.923498	1.00843	0.900849	1.0317	1.01002	1.04457	1.05711	1.00585
P14480	Fibrinogen beta chain OS=Rattus norvegicus GN=Fgb PE=1 SV=4 - [FIBB_RAT]	565.81	34.03	11	11	54.2007	0.81162	0.976484	0.962998	1.3513	0.870349	0.869995	1.14489	1.05643
D3Z8L7	Ras-related protein R-Ras OS=Rattus norvegicus GN=Rras PE=1 SV=1 - [RRAS_RAT]	562.64	37.61	6	8	23.8942	1.06544	1.00553	0.955497	1.0273	0.997679	1.00894	0.99974	0.949377
Q920P0	L-xylulose reductase OS=Rattus norvegicus GN=Dcxr PE=1 SV=1 - [DCXR_RAT]	562.32	43.44	8	8	25.7034	1.02389	0.942481	1.01651	1.04154	1.00519	1.0414	0.945694	1.04233
D3ZJ32	Protein Esyt2 OS=Rattus norvegicus GN=Esyt2 PE=4 SV=2 - [D3ZJ32_RAT]	558.34	22.84	13	13	94.3567	1.0098	1.09931	1.03563	1.04776	0.951896	0.974708	0.937254	0.991516
P04785	Protein disulfide-isomerase OS=Rattus norvegicus GN=P4hb PE=1 SV=2 - [PDIA1_RAT]	558.1	35.56	16	16	56.9157	1.02673	0.975366	0.977284	0.979553	0.979584	1.00561	1.01905	0.978873
D3ZL10	Protein Col6a6 OS=Rattus norvegicus GN=Col6a6 PE=4 SV=2 - [D3ZL10_RAT]	551.23	9.14	14	14	246.509	0.985076	1.03189	1.02071	1.03376	0.982353	1.02119	0.942328	1.0359
Q641Z6	EH domain-containing protein 1 OS=Rattus norvegicus GN=Ehd1 PE=1 SV=1 - [EHD1_RAT]	550.42	38.58	16	19	60.5646	1.00173	1.0613	0.946618	0.975591	0.970514	1.01216	1.0775	0.974298
G3V6T7	Protein disulfide-isomerase A4 OS=Rattus norvegicus GN=Pdia4 PE=3 SV=1 - [G3V6T7_RAT]	547.36	28.15	13	13	72.7027	0.98108	0.944024	1.07169	1.06412	0.977382	1.04122	0.986669	0.993575
P25235	Dolichyl-diphosphooligosaccharide--protein glycosyltransferase subunit 2 OS=Rattus norvegicus GN=Rpn2 PE=2 SV=2 - [RPN2_RAT]	544.5	23.14	11	11	69.035	1.04206	1.03686	1.05379	1.03287	0.911724	0.953139	1.03838	0.996123
P46462	Transitional endoplasmic reticulum ATPase OS=Rattus norvegicus GN=Vcp PE=1 SV=3 - [TERA_RAT]	543.11	25.56	16	16	89.2927	0.99127	0.984905	1.03446	1.02917	0.96173	0.965406	0.986249	1.01733
P49134	Integrin beta-1 OS=Rattus norvegicus GN=Itgb1 PE=2 SV=1 - [ITB1_RAT]	542.3	15.27	10	10	88.4364	0.986538	1.04351	0.998589	1.09536	0.977628	0.956318	1.00399	0.960229
P14046	Alpha-1-inhibitor 3 OS=Rattus norvegicus GN=A1i3 PE=1 SV=1 - [A1I3_RAT]	541.89	15.84	6	20	163.67	0.876522	0.80318	0.964944	1.02371	1.15525	0.994098	1.23568	0.935306
F1LRJ9	Uncharacterized protein (Fragment) OS=Rattus norvegicus GN=Selenbp1 PE=4 SV=1 - [F1LRJ9_RAT]	540.16	32.48	13	13	52.3674	0.941065	0.96789	1.06666	1.18901	0.968531	0.982261	0.912366	1.02206
P85968	6-phosphogluconate dehydrogenase, decarboxylating OS=Rattus norvegicus GN=Pgd PE=1 SV=1 - [6PGD_RAT]	535.9	22.15	9	9	53.202	0.928966	0.944723	1.0995	1.06841	0.975917	0.989683	1.03539	1.02256
Q64428	Trifunctional enzyme subunit alpha, mitochondrial OS=Rattus norvegicus GN=Hadha PE=1 SV=2 - [ECHA_RAT]	533.06	24.77	13	13	82.6125	1.0591	0.985527	0.890741	0.9208	1.07758	1.13167	0.994053	0.998268
Q99PD6	Transforming growth factor beta-1-induced transcript 1 protein OS=Rattus norvegicus GN=Tgfb1i1 PE=1 SV=2 - [TGFI1_RAT]	531.66	9.98	4	4	50.0899	0.920882	0.978315	0.656943	0.789106	1.1641	1.15956	0.996881	1.13646
Q5FWS5	Lysyl oxidase-like 1 OS=Rattus norvegicus GN=Loxl1 PE=2 SV=1 - [Q5FWS5_RAT]	531.16	27.47	12	12	66.5481	1.15054	1.12113	0.958311	1.01797	0.97467	0.892685	1.04244	0.913197
F1LS40	Collagen alpha-2(I) chain OS=Rattus norvegicus GN=Col1a2 PE=4 SV=2 - [F1LS40_RAT]	528.85	7.94	8	8	129.759	1.05154	0.964691	1.03285	1.0383	0.996272	0.957489	0.964264	0.965358
D4ACV3	Histone H2A OS=Rattus norvegicus GN=Hist2h2ac PE=3 SV=1 - [D4ACV3_RAT]	528.11	55.04	2	5	13.9798	0.773496	1.12246	0.702329	0.898983	1.06258	1.02889	1.13904	1.23094
D4A3B0	Protein Tln2 OS=Rattus norvegicus GN=Tln2 PE=4 SV=2 - [D4A3B0_RAT]	524.27	8.26	7	15	228.009	0.927484	1.02746	0.98354	0.963994	1.01553	1.03278	1.03658	1.05649
M0RC65	Cofilin 2, muscle (Predicted), isoform CRA_b OS=Rattus norvegicus GN=Cfl2 PE=4 SV=1 - [M0RC65_RAT]	522.076	54.82	5	8	18.6978	0.877728	0.994781	1.04475	0.967553	1.00141	1.05839	1.02632	1.09401
P15650	Long-chain specific acyl-CoA dehydrogenase, mitochondrial OS=Rattus norvegicus GN=Acadl PE=1 SV=1 - [ACADL_RAT]	514.34	34.65	12	12	47.8424	0.994096	1.03036	0.993647	1.09353	0.979578	1.01774	0.982618	0.974481
P85970	Actin-related protein 2/3 complex subunit 2 OS=Rattus norvegicus GN=Arpc2 PE=1 SV=1 - [ARPC2_RAT]	510.63	39.33	10	10	34.3695	0.942702	1.00157	0.890581	0.990358	1.0897	0.954051	1.02984	1.03201
P41350	Caveolin-1 OS=Rattus norvegicus GN=Cav1 PE=1 SV=3 - [CAV1_RAT]	508.68	29.78	5	5	20.5394	1.02075	0.987326	0.969953	1.06175	1.04837	1.04266	0.926323	0.938086
Q62952	Dihydropyrimidinase-related protein 3 OS=Rattus norvegicus GN=Dpysl3 PE=1 SV=2 - [DPYL3_RAT]	507.44	33.51	10	14	61.928	0.957626	0.990156	1.03924	0.999779	1.0382	1.0494	0.986085	0.954446
G3V6F6	Dimethylaniline monooxygenase [N-oxide-forming] OS=Rattus norvegicus GN=Fmo2 PE=3 SV=1 - [G3V6F6_RAT]	506.41	15.14	6	6	60.9056	0.982594	1.22164	1.76922	1.57873	0.578179	0.554445	1.00675	0.482273
P04041	Glutathione peroxidase 1 OS=Rattus norvegicus GN=Gpx1 PE=1 SV=4 - [GPX1_RAT]	502.03	32.84	6	6	22.2923	0.911894	0.929394	1.20445	1.2522	0.88323	0.855688	0.968707	1.04896
P62161	Calmodulin OS=Rattus norvegicus GN=Calm1 PE=1 SV=2 - [CALM_RAT]	500.86	48.99	7	7	16.8268	1.00672	0.993369	1.05628	1.08039	0.903508	1.02172	0.907005	0.972018
Q6AYF2	LIM and cysteine-rich domains 1 OS=Rattus norvegicus GN=Lmcd1 PE=2 SV=1 - [Q6AYF2_RAT]	498.53	36.44	12	12	41.0582	0.858627	0.892478	0.899999	1.00722	1.08482	1.03749	1.09095	1.20093
Q6MG90	Complement C4 OS=Rattus norvegicus GN=Tnx PE=4 SV=1 - [Q6MG90_RAT]	496.33	10.25	1	13	192.006	0.9533	1.22821	1.08009	0.936498	0.943308	0.886493	1.0905	0.920358
Q9Z1B2	Glutathione S-transferase Mu 5 OS=Rattus norvegicus GN=Gstm5 PE=1 SV=3 - [GSTM5_RAT]	491.35	47.11	8	10	26.6111	0.873564	0.862798	1.02625	1.04215	0.988173	1.04598	0.927146	1.22034
P35565	Calnexin OS=Rattus norvegicus GN=Canx PE=1 SV=1 - [CALX_RAT]	491.33	11.34	7	7	67.2126	1.01084	1.03314	1.07379	1.11314	0.950821	0.949674	0.937977	0.93388
F7EUB6	Fibrinogen alpha chain OS=Rattus norvegicus GN=Fga PE=4 SV=1 - [F7EUB6_RAT]	488.22	28.75	12	12	60.0895	0.874276	1.05042	0.979711	1.11361	0.91005	0.957761	1.12631	1.02089
A1L1J8	Protein Rab5b OS=Rattus norvegicus GN=Rab5b PE=2 SV=1 - [A1L1J8_RAT]	486.22	42.33	4	7	23.6599	0.924435	0.990093	1.06377	1.03401	0.999651	1.0321	1.00575	1.02273
Q91Y81	Septin-2 OS=Rattus norvegicus GN=Sept2 PE=1 SV=1 - [SEPT2_RAT]	485.54	41.83	9	10	41.5663	0.97837	0.942425	1.05273	1.01523	1.00594	1.00968	1.00635	1.01998
D3ZHA7	Similar to Myosin light chain 1 slow a (Predicted) OS=Rattus norvegicus GN=Myl6b PE=4 SV=1 - [D3ZHA7_RAT]	484.35	10.14	1	2	22.7927	1.03439	1.07198	0.962503	1.12421	0.922874	1.01338	0.923909	0.999183
P25113	Phosphoglycerate mutase 1 OS=Rattus norvegicus GN=Pgam1 PE=1 SV=4 - [PGAM1_RAT]	479.66	48.03	8	8	28.8139	0.933024	0.963763	1.1455	1.06555	1.00792	1.06512	0.896107	0.972903
P07632	Superoxide dismutase [Cu-Zn] OS=Rattus norvegicus GN=Sod1 PE=1 SV=2 - [SODC_RAT]	479.35	37.01	5	5	15.9018	1.00976	0.970655	1.13453	1.13994	0.976748	0.967635	0.863797	0.973275
P37397	Calponin-3 OS=Rattus norvegicus GN=Cnn3 PE=1 SV=1 - [CNN3_RAT]	477.41	24.24	5	5	36.4118	0.808961	0.884891	0.992331	0.973281	1.13153	0.961025	1.08115	1.09738
P02650	Apolipoprotein E OS=Rattus norvegicus GN=Apoe PE=1 SV=2 - [APOE_RAT]	477.08	33.65	10	10	35.7313	0.920822	1.00854	0.890333	0.959613	1.28791	1.18444	0.975998	0.739702
D3ZEN5	Peroxiredoxin-5, mitochondrial (Fragment) OS=Rattus norvegicus GN=Prdx5 PE=4 SV=2 - [D3ZEN5_RAT]	474.39	47.83	7	7	16.9149	1.05211	0.99556	1.04714	1.06182	0.990813	1.00006	0.890047	1.02571
Q5XI77	Annexin OS=Rattus norvegicus GN=Anxa11 PE=2 SV=1 - [Q5XI77_RAT]	471.84	21.27	9	10	54.1258	1.1235	1.02217	1.00806	1.06545	0.960452	0.950317	0.978252	0.912059
Q9JKB7	Guanine deaminase OS=Rattus norvegicus GN=Gda PE=2 SV=1 - [Q9JKB7_RAT]	468.19	22.69	9	9	50.8687	1.03765	1.03549	1.15697	0.977719	0.92516	0.989007	0.908437	0.920382
B2RYM3	Inter-alpha trypsin inhibitor, heavy chain 1 (Predicted), isoform CRA_a OS=Rattus norvegicus GN=Itih1 PE=2 SV=1 - [B2RYM3_RAT]	468.09	17.7	10	10	100.526	0.95306	0.94323	0.977821	1.05403	0.987056	1.01597	1.0242	1.07981
B5DEG1	Protein Itga8 OS=Rattus norvegicus GN=Itga8 PE=2 SV=1 - [B5DEG1_RAT]	468.08	12.52	10	10	117.5	1.00163	1.00646	1.01832	1.11349	0.965185	0.98655	0.930919	0.983146
Q9ESN0	Protein Niban OS=Rattus norvegicus GN=Fam129a PE=2 SV=2 - [NIBAN_RAT]	465.55	17.08	13	13	103.401	0.979925	1.01002	1.06113	1.1044	0.928335	0.986816	0.978454	1.02128
Q5BJZ3	Nicotinamide nucleotide transhydrogenase OS=Rattus norvegicus GN=Nnt PE=2 SV=1 - [Q5BJZ3_RAT]	462.98	15.29	15	15	113.796	1.0362	1.08458	0.980752	1.05702	0.967465	0.985441	1.00567	0.955423
Q8R3Z7	EH-domain containing 4 OS=Rattus norvegicus GN=Ehd4 PE=2 SV=1 - [Q8R3Z7_RAT]	460.82	29.94	12	14	61.4285	0.921188	0.99162	1.03843	1.00626	1.019	0.975069	0.983269	1.03561
P20761	Ig gamma-2B chain C region OS=Rattus norvegicus GN=Igh-1a PE=1 SV=1 - [IGG2B_RAT]	460.33	15.32	4	4	36.4742	0.780716	1.08699	1.8148	1.40654	0.734807	0.585045	0.764182	0.915045
F1LM82	Heterogeneous nuclear ribonucleoproteins A2/B1 OS=Rattus norvegicus GN=Hnrnpa2b1 PE=4 SV=2 - [F1LM82_RAT]	459.59	18.6	4	5	32.4675	0.963739	1.02482	1.00823	0.948084	1.03228	1.07614	0.962705	0.964482
G3V818	Alpha-parvin OS=Rattus norvegicus GN=Parva PE=4 SV=1 - [G3V818_RAT]	457.66	23.92	8	8	42.2954	0.897056	0.96829	0.999497	1.0634	0.991473	1.09583	0.953235	1.09073
O35567	Bifunctional purine biosynthesis protein PURH OS=Rattus norvegicus GN=Atic PE=1 SV=2 - [PUR9_RAT]	456.11	34.46	14	14	64.1682	1.05569	0.945373	1.01864	0.990408	0.993182	0.941037	1.04128	1.01116
G3V8Y8	Huntingtin interacting protein 1, isoform CRA_a OS=Rattus norvegicus GN=Hip1 PE=4 SV=1 - [G3V8Y8_RAT]	448.32	14.85	11	11	114.932	0.935641	0.965198	0.965519	0.979065	1.04086	0.976991	1.05038	1.06047
P20759	Ig gamma-1 chain C region OS=Rattus norvegicus PE=1 SV=1 - [IGHG1_RAT]	447.66	13.19	1	3	35.9227	0.89006	1.20748	1.03384	0.983058	0.953863	1.17378	0.870685	0.856041
D4A617	Uncharacterized protein (Fragment) OS=Rattus norvegicus PE=3 SV=2 - [D4A617_RAT]	444.96	14.19	6	6	51.9831	0.969389	0.992066	1.02335	1.07293	1.06236	1.0503	0.917431	0.994874
P62944	AP-2 complex subunit beta OS=Rattus norvegicus GN=Ap2b1 PE=1 SV=1 - [AP2B1_RAT]	441.48	15.69	8	12	104.486	0.896724	0.988104	1.03292	1.01853	0.975411	1.01133	1.05246	1.07069
Q9EPF2	Cell surface glycoprotein MUC18 OS=Rattus norvegicus GN=Mcam PE=1 SV=2 - [MUC18_RAT]	436.18	22.84	10	10	71.2822	1.07217	0.9996	0.959818	0.944018	1.01673	1.00425	1.07154	1.04365
P67779	Prohibitin OS=Rattus norvegicus GN=Phb PE=1 SV=1 - [PHB_RAT]	435.87	37.13	7	7	29.8019	0.997374	1.0765	0.946115	1.01317	0.993138	0.927931	1.1182	1.03491
P07153	Dolichyl-diphosphooligosaccharide--protein glycosyltransferase subunit 1 OS=Rattus norvegicus GN=Rpn1 PE=2 SV=1 - [RPN1_RAT]	431.73	33.39	16	16	68.2616	1.07391	0.99884	0.991596	1.0466	0.957419	0.96471	0.97888	0.977887
Q4FZY0	EF-hand domain-containing protein D2 OS=Rattus norvegicus GN=Efhd2 PE=1 SV=1 - [EFHD2_RAT]	429.88	36.4	7	7	26.7425	1.02152	1.04088	1.00896	0.994047	1.02819	1.05399	0.924717	0.934097
Q6AXN2	EGF-containing fibulin-like extracellular matrix protein 1 OS=Rattus norvegicus GN=Efemp1 PE=2 SV=1 - [Q6AXN2_RAT]	428.87	14	4	4	54.6182	0.999532	0.976947	0.951432	0.98752	0.985277	0.967391	1.00797	1.04044
E9PT65	Protein Rdx OS=Rattus norvegicus GN=Rdx PE=4 SV=1 - [E9PT65_RAT]	428.65	21.65	7	12	68.3481	1.03471	0.946648	1.11733	1.07568	1.00661	1.03661	0.881727	0.98757
Q09073	ADP/ATP translocase 2 OS=Rattus norvegicus GN=Slc25a5 PE=1 SV=3 - [ADT2_RAT]	424.9	24.83	1	8	32.8801	0.934056	1.12509	0.954971	0.94365	0.978358	0.949164	1.09467	1.03672
P07943	Aldose reductase OS=Rattus norvegicus GN=Akr1b1 PE=1 SV=3 - [ALDR_RAT]	422.78	33.23	10	10	35.7743	0.988849	0.908278	1.37893	1.09691	0.938382	0.945367	0.846679	0.976859
Q05962	ADP/ATP translocase 1 OS=Rattus norvegicus GN=Slc25a4 PE=1 SV=3 - [ADT1_RAT]	422.71	31.54	4	10	32.9682	0.903409	1.11563	0.9546	1.02295	0.978515	0.889822	1.08951	1.04078
P62632	Elongation factor 1-alpha 2 OS=Rattus norvegicus GN=Eef1a2 PE=2 SV=1 - [EF1A2_RAT]	421.84	21.17	2	8	50.4223	0.931855	0.923858	0.955295	0.847425	1.10378	1.19084	0.932557	1.04056
Q8CFN2	Cell division control protein 42 homolog OS=Rattus norvegicus GN=Cdc42 PE=1 SV=2 - [CDC42_RAT]	417.49	14.66	2	2	21.245	0.967834	0.972783	1.00324	1.07772	0.953288	1.04858	0.999832	1.00701
D3ZKE6	Sarcolemma associated protein (Predicted) OS=Rattus norvegicus GN=Slmap PE=4 SV=1 - [D3ZKE6_RAT]	416.82	13.85	9	9	90.504	1.02025	1.00339	1.00289	1.05215	0.959557	1.02999	0.968002	0.995062
P14141	Carbonic anhydrase 3 OS=Rattus norvegicus GN=Ca3 PE=1 SV=3 - [CAH3_RAT]	416.14	38.46	9	9	29.4127	1.32771	1.43299	0.882618	0.758579	0.858479	1.0003	0.970999	0.867676
P60901	Proteasome subunit alpha type-6 OS=Rattus norvegicus GN=Psma6 PE=1 SV=1 - [PSA6_RAT]	415.05	27.24	6	6	27.3818	1.12262	1.02885	1.03799	0.986489	0.992312	0.954838	0.983031	0.994298
Q5D059	Hnrpk protein OS=Rattus norvegicus GN=Hnrpk PE=2 SV=1 - [Q5D059_RAT]	413.32	26.29	9	9	50.9964	0.908437	0.948906	0.946201	0.846933	1.09213	1.12062	1.00488	1.05674
Q6NYB7	Ras-related protein Rab-1A OS=Rattus norvegicus GN=Rab1A PE=1 SV=3 - [RAB1A_RAT]	412.92	51.71	3	9	22.6634	0.894681	1.0224	1.10706	1.03559	1.00702	1.03392	0.99325	0.948585
G3V936	Citrate synthase OS=Rattus norvegicus GN=Cs PE=3 SV=1 - [G3V936_RAT]	412.33	19.53	9	9	51.7975	0.969724	1.08896	0.991392	0.999601	0.982073	0.988883	1.00575	1.03831
P06686	Sodium/potassium-transporting ATPase subunit alpha-2 OS=Rattus norvegicus GN=Atp1a2 PE=1 SV=1 - [AT1A2_RAT]	412.17	11.86	2	8	112.145	1.01806	1.04168	0.995525	1.06325	1.04148	0.993638	0.96858	0.989262
Q9Z2L0	Voltage-dependent anion-selective channel protein 1 OS=Rattus norvegicus GN=Vdac1 PE=1 SV=4 - [VDAC1_RAT]	412.06	48.76	10	10	30.7366	0.978647	1.03732	1.01677	0.976765	0.956822	0.951889	1.03113	0.95636
Q5U1Y3	Filamin binding LIM protein 1 OS=Rattus norvegicus GN=Fblim1 PE=2 SV=1 - [Q5U1Y3_RAT]	412.02	15.03	4	4	38.2029	1.00962	0.90243	0.81429	1.01822	1.08965	1.14167	1.04616	1.0303
F1LQN3	Reticulon OS=Rattus norvegicus GN=Rtn4 PE=1 SV=1 - [F1LQN3_RAT]	405.89	7.05	6	6	126.324	1.07743	1.02244	0.95063	1.02294	1.01116	1.07105	1.04427	0.996596
Q5XI73	Rho GDP-dissociation inhibitor 1 OS=Rattus norvegicus GN=Arhgdia PE=1 SV=1 - [GDIR1_RAT]	404.65	31.86	6	6	23.3928	1.00838	0.930343	1.13721	0.992582	0.975709	1.01811	0.988034	0.953592
Q63716	Peroxiredoxin-1 OS=Rattus norvegicus GN=Prdx1 PE=1 SV=1 - [PRDX1_RAT]	403.87	45.23	7	9	22.0953	1.01351	0.9952	1.06751	1.08114	1.0049	1.02246	0.910952	0.936436
D4A702	Protein Synpo2 OS=Rattus norvegicus GN=Synpo2 PE=4 SV=2 - [D4A702_RAT]	401.98	9.98	9	9	135.941	1.10494	0.902296	0.736472	0.830043	1.19943	1.3915	0.925754	0.851926
P00406	Cytochrome c oxidase subunit 2 OS=Rattus norvegicus GN=Mtco2 PE=2 SV=3 - [COX2_RAT]	401.06	15.86	3	3	25.9111	0.993812	1.04469	1.02024	1.08666	0.927815	0.981357	1.03128	0.957542
P05197	Elongation factor 2 OS=Rattus norvegicus GN=Eef2 PE=1 SV=4 - [EF2_RAT]	398.25	20.51	16	16	95.2229	0.946867	0.950053	1.03135	0.949643	1.07101	1.0859	1.00124	1.05364
F1LRL9	Microtubule-associated protein 1B OS=Rattus norvegicus GN=Map1b PE=1 SV=1 - [F1LRL9_RAT]	392.55	7.23	13	13	269.477	0.88413	0.954986	1.1488	1.06914	1.07314	1.05724	0.923954	0.975922
G3V624	Coronin OS=Rattus norvegicus GN=Coro1c PE=3 SV=1 - [G3V624_RAT]	388.74	30.38	12	12	53.144	0.895014	1.02939	1.04168	0.997275	1.01934	0.950916	1.01259	1.01804
G3V7W7	Alanyl (Membrane) aminopeptidase OS=Rattus norvegicus GN=Anpep PE=4 SV=1 - [G3V7W7_RAT]	386.73	8.29	6	6	109.366	1.07248	1.03256	1.08479	0.954166	0.943105	0.989766	0.989905	0.994131
P31044	Phosphatidylethanolamine-binding protein 1 OS=Rattus norvegicus GN=Pebp1 PE=1 SV=3 - [PEBP1_RAT]	384.11	34.76	5	5	20.7884	1.07108	0.995675	1.14253	1.00753	0.945	0.999658	0.935295	0.964713
P04904	Glutathione S-transferase alpha-3 OS=Rattus norvegicus GN=Gsta3 PE=1 SV=3 - [GSTA3_RAT]	383.68	45.7	8	8	25.3033	0.851084	0.943812	1.24125	1.13485	0.960876	0.932099	0.836747	1.06805
G3V8A5	Protein Vps35 OS=Rattus norvegicus GN=Vps35 PE=4 SV=1 - [G3V8A5_RAT]	383.6	14.32	8	8	91.6688	0.980889	1.00222	0.977563	0.998894	0.981758	0.981085	1.05264	1.06411
Q9R1Z0	Voltage-dependent anion-selective channel protein 3 OS=Rattus norvegicus GN=Vdac3 PE=1 SV=2 - [VDAC3_RAT]	381.8	22.61	5	6	30.7784	0.953437	1.01392	1.05908	1.10908	0.99862	1.02422	0.92137	0.914613
D3ZUU6	Protein LOC100912012 OS=Rattus norvegicus GN=LOC100912012 PE=4 SV=1 - [D3ZUU6_RAT]	381.73	5.94	1	1	22.2921	0.688477	0.800833	1.17158	0.967974	1.15665	1.17773	0.908611	1.12619
B5DFC3	Protein Sec23a OS=Rattus norvegicus GN=Sec23a PE=2 SV=1 - [B5DFC3_RAT]	380.97	6.67	4	4	86.1064	1.06827	1.00359	0.937563	0.967324	1.01355	1.06669	1.07974	1.05574
P49432	Pyruvate dehydrogenase E1 component subunit beta, mitochondrial OS=Rattus norvegicus GN=Pdhb PE=1 SV=2 - [ODPB_RAT]	380.94	25.07	7	7	38.957	1.06211	1.01609	0.916483	1.02745	0.992756	1.07227	0.987835	1.00713
Q52KS1	ATP-dependent 6-phosphofructokinase OS=Rattus norvegicus GN=Pfkm PE=2 SV=1 - [Q52KS1_RAT]	380.37	14.62	7	8	85.2886	1.04717	0.987132	0.969794	0.989013	1.04823	0.99213	1.02455	0.988997
Q4V7C7	Actin-related protein 3 OS=Rattus norvegicus GN=Actr3 PE=1 SV=1 - [ARP3_RAT]	379.72	27.27	9	9	47.327	0.941177	0.993091	1.05849	1.01756	1.02584	1.00497	1.01597	1.03294
Q62667	Major vault protein OS=Rattus norvegicus GN=Mvp PE=1 SV=4 - [MVP_RAT]	378.54	15.21	10	10	95.7391	1.07758	1.01152	0.920369	0.935393	0.965563	0.990477	1.04852	1.00083
Q07009	Calpain-2 catalytic subunit OS=Rattus norvegicus GN=Capn2 PE=1 SV=3 - [CAN2_RAT]	377.68	23.43	12	12	79.8688	0.905315	0.95871	1.01065	1.04702	1.02685	1.00437	1.01927	1.00499
D4ABS2	Dynamin-1-like protein (Fragment) OS=Rattus norvegicus GN=Dnm1l PE=3 SV=2 - [D4ABS2_RAT]	377.4	10.22	5	5	76.7304	1.03508	1.01942	0.968907	0.96941	0.993746	0.971697	1.10136	0.963847
D3ZN21	Protein Ddx3y OS=Rattus norvegicus GN=Ddx3y PE=3 SV=1 - [D3ZN21_RAT]	376.61	19.42	9	10	72.9491	0.914874	0.953093	0.818685	0.861671	1.09722	1.11757	1.07918	1.0872
D3ZPY1	Protein Prkg1 (Fragment) OS=Rattus norvegicus GN=Prkg1 PE=4 SV=2 - [D3ZPY1_RAT]	375.31	19.02	7	7	55.347	0.988108	1.02739	0.920664	0.940743	1.02532	1.00628	1.04193	1.0242
P81155	Voltage-dependent anion-selective channel protein 2 OS=Rattus norvegicus GN=Vdac2 PE=1 SV=2 - [VDAC2_RAT]	375.31	30.85	6	7	31.7256	1.00697	0.999505	1.00298	1.08774	0.985643	0.975351	0.945564	1.02469
F7F134	Voltage-dependent calcium channel subunit alpha-2/delta-1 OS=Rattus norvegicus GN=Cacna2d1 PE=4 SV=1 - [F7F134_RAT]	372.3	16.17	14	14	118.436	1.0327	1.0195	1.07621	1.1277	0.984053	0.973829	0.90925	0.948491
P18484	AP-2 complex subunit alpha-2 OS=Rattus norvegicus GN=Ap2a2 PE=1 SV=3 - [AP2A2_RAT]	370.84	10.34	6	8	103.979	0.969642	0.934929	0.976883	0.99858	1.03442	1.05426	1.03343	1.08329
Q3KR86	MICOS complex subunit Mic60 (Fragment) OS=Rattus norvegicus GN=Immt PE=1 SV=1 - [MIC60_RAT]	367.44	24.14	10	10	67.1352	1.02911	0.977248	0.90419	1.03951	1.00411	0.969741	1.06126	1.01777
P20059	Hemopexin OS=Rattus norvegicus GN=Hpx PE=1 SV=3 - [HEMO_RAT]	364.19	14.57	7	7	51.3183	0.937814	1.14748	1.07599	0.929225	0.828215	0.862382	1.21306	0.967561
Q62930	Complement component C9 OS=Rattus norvegicus GN=C9 PE=2 SV=1 - [CO9_RAT]	361.62	19.13	10	10	62.2406	0.803226	1.20497	1.28268	0.991302	0.859746	0.889516	1.04969	0.966382
Q06647	ATP synthase subunit O, mitochondrial OS=Rattus norvegicus GN=Atp5o PE=1 SV=1 - [ATPO_RAT]	359.69	32.86	6	6	23.3828	0.958681	1.12537	0.978105	0.952208	1.00359	0.977044	1.03835	1.07289
P17764	Acetyl-CoA acetyltransferase, mitochondrial OS=Rattus norvegicus GN=Acat1 PE=1 SV=1 - [THIL_RAT]	359.54	25.94	8	8	44.6664	0.991692	1.0404	1.02418	1.09228	0.966244	1.01608	0.950689	0.982553
Q7TPB1	T-complex protein 1 subunit delta OS=Rattus norvegicus GN=Cct4 PE=1 SV=3 - [TCPD_RAT]	358.92	22.26	9	9	58.0628	0.964337	0.976216	0.954742	0.961613	1.06431	1.04428	1.002	1.06259
P48500	Triosephosphate isomerase OS=Rattus norvegicus GN=Tpi1 PE=1 SV=2 - [TPIS_RAT]	358.15	40.16	6	6	26.8318	1.04987	1.07376	1.10952	1.00132	1.01808	0.98728	0.896866	1.00966
Q62658	Peptidyl-prolyl cis-trans isomerase FKBP1A OS=Rattus norvegicus GN=Fkbp1a PE=1 SV=3 - [FKB1A_RAT]	356.54	25	2	2	11.9151	1.15396	1.0774	0.962468	0.939531	0.934568	1.0013	0.977726	0.912506
P39069	Adenylate kinase isoenzyme 1 OS=Rattus norvegicus GN=Ak1 PE=1 SV=3 - [KAD1_RAT]	350.74	45.88	7	7	21.5702	0.82033	0.964169	1.0342	1.03065	1.05322	1.04558	0.927289	1.09702
P11507	Sarcoplasmic/endoplasmic reticulum calcium ATPase 2 OS=Rattus norvegicus GN=Atp2a2 PE=1 SV=1 - [AT2A2_RAT]	350.28	13.33	11	11	114.694	1.02629	1.04127	1.01968	1.15847	1.01481	1.01643	0.905021	0.954551
Q63921	Prostaglandin G/H synthase 1 OS=Rattus norvegicus GN=Ptgs1 PE=2 SV=2 - [PGH1_RAT]	348.3	21.93	10	10	68.9878	1.17263	1.01527	0.850799	0.938134	0.998442	1.02688	1.00695	0.968607
D4ACS0	Protein phosphatase 1 regulatory subunit 12A OS=Rattus norvegicus GN=Ppp1r12a PE=1 SV=2 - [D4ACS0_RAT]	348.07	11.01	8	8	109.044	0.863472	0.961066	0.968285	1.02439	1.03063	1.04719	0.945261	1.02967
Q6MG60	N(G),N(G)-dimethylarginine dimethylaminohydrolase 2 OS=Rattus norvegicus GN=Ddah2 PE=1 SV=1 - [DDAH2_RAT]	347.92	30.18	5	6	29.6694	1.07634	1.04453	1.0288	1.04529	0.954309	0.988142	0.907067	1.02657
G3V6H0	Protein LOC100363782 OS=Rattus norvegicus GN=LOC100363782 PE=3 SV=1 - [G3V6H0_RAT]	347.38	40.3	1	7	22.1632	0.978069	1.0224	1.05043	1.06167	0.991295	0.993683	0.947719	0.924449
P38983	40S ribosomal protein SA OS=Rattus norvegicus GN=Rpsa PE=1 SV=3 - [RSSA_RAT]	346.76	31.19	7	7	32.8034	1.07282	1.03616	1.01515	0.981967	0.998199	0.994727	1.01986	0.957333
P19804	Nucleoside diphosphate kinase B OS=Rattus norvegicus GN=Nme2 PE=1 SV=1 - [NDKB_RAT]	340.45	60.53	7	7	17.2719	0.941333	0.969822	1.05248	1.05053	1.00547	0.999965	0.996477	1.04468
P35704	Peroxiredoxin-2 OS=Rattus norvegicus GN=Prdx2 PE=1 SV=3 - [PRDX2_RAT]	335.33	23.74	5	5	21.7701	0.877254	0.92519	1.08084	1.1115	1.00351	0.967576	1.00951	0.987298
P08461	Dihydrolipoyllysine-residue acetyltransferase component of pyruvate dehydrogenase complex, mitochondrial OS=Rattus norvegicus GN=Dlat PE=1 SV=3 - [ODP2_RAT]	335.19	16.46	7	7	67.1234	1.12842	1.08392	0.893796	1.00885	0.966282	0.95327	0.98351	0.944111
Q6P3V8	Eukaryotic translation initiation factor 4A1 OS=Rattus norvegicus GN=Eif4a1 PE=2 SV=1 - [Q6P3V8_RAT]	335.02	23.4	3	9	46.1246	0.998878	1.01142	1.0004	0.991779	1.00755	1.03562	0.977467	0.993425
D3ZEV8	Protein Susd2 OS=Rattus norvegicus GN=Susd2 PE=4 SV=1 - [D3ZEV8_RAT]	334.66	11.1	6	6	89.6136	0.947379	1.12497	0.942881	1.06385	1.05814	1.0018	0.966745	0.965793
P10960	Sulfated glycoprotein 1 OS=Rattus norvegicus GN=Psap PE=1 SV=1 - [SAP_RAT]	334.51	8.3	5	5	61.0836	0.958309	1.00558	1.03295	0.982748	1.0302	1.05264	0.962882	1.05341
P09117	Fructose-bisphosphate aldolase C OS=Rattus norvegicus GN=Aldoc PE=1 SV=3 - [ALDOC_RAT]	334.47	20.66	4	5	39.2592	0.967184	0.988298	1.13815	1.12466	0.959614	0.904768	0.939692	0.998231
Q5BJU0	Protein Rras2 OS=Rattus norvegicus GN=Rras2 PE=2 SV=1 - [Q5BJU0_RAT]	334.36	19.12	1	3	23.3847	1.07622	1.0003	0.95117	0.993104	0.991744	1.00828	0.951347	0.99829
G3V9W6	Aldehyde dehydrogenase OS=Rattus norvegicus GN=Aldh3a2 PE=3 SV=1 - [G3V9W6_RAT]	332.54	17.36	7	7	54.0734	1.03358	1.04044	1.07603	1.11248	0.918602	0.93035	0.890496	0.90675
P04639	Apolipoprotein A-I OS=Rattus norvegicus GN=Apoa1 PE=1 SV=2 - [APOA1_RAT]	332.26	39.38	9	9	30.0432	0.846926	0.897336	0.951194	0.993963	1.27491	1.1071	1.08608	0.80223
G3V9Z3	Amine oxidase [flavin-containing] A OS=Rattus norvegicus GN=Maoa PE=4 SV=1 - [G3V9Z3_RAT]	332.1	19.77	8	8	59.4827	1.03024	1.05605	1.01819	1.13023	0.91901	0.843635	0.916523	0.953366
D4A0F5	Protein LOC100910754 OS=Rattus norvegicus GN=Sept7 PE=3 SV=2 - [D4A0F5_RAT]	329.08	28.21	8	10	50.5759	1.0224	0.97838	0.99577	1.0305	1.01369	0.970584	0.968518	0.993805
Q5XI07	Lipoma-preferred partner homolog OS=Rattus norvegicus GN=Lpp PE=2 SV=1 - [LPP_RAT]	327.28	17.72	7	8	68.2161	1.02501	0.941607	0.711942	0.88681	1.09542	1.34507	0.931895	0.924695
Q66HF1	NADH-ubiquinone oxidoreductase 75 kDa subunit, mitochondrial OS=Rattus norvegicus GN=Ndufs1 PE=1 SV=1 - [NDUS1_RAT]	327.14	17.61	10	10	79.3616	1.07074	1.02328	0.998966	1.08208	0.913789	0.985045	0.988693	0.960201
Q5M7U6	Actin-related protein 2 OS=Rattus norvegicus GN=Actr2 PE=2 SV=1 - [ARP2_RAT]	326.24	26.9	8	8	44.7052	1.07029	1.06344	1.05739	1.03286	0.979954	0.94798	0.954674	0.933009
P26772	10 kDa heat shock protein, mitochondrial OS=Rattus norvegicus GN=Hspe1 PE=1 SV=3 - [CH10_RAT]	324.51	41.18	4	4	10.8949	0.984426	1.05481	1.08771	1.05442	0.965308	1.03768	0.949823	0.943333
Q3MIE4	Synaptic vesicle membrane protein VAT-1 homolog OS=Rattus norvegicus GN=Vat1 PE=1 SV=1 - [VAT1_RAT]	323.14	31.93	7	7	43.091	0.929378	1.01672	1.19238	1.16879	0.899156	0.975895	0.955347	1.01255
D4ACC2	Protein Kank2 OS=Rattus norvegicus GN=Kank2 PE=4 SV=1 - [D4ACC2_RAT]	323.02	17.22	10	12	89.9534	1.00429	0.956012	0.875163	0.973053	1.09745	1.07246	0.918861	1.00509
P61206	ADP-ribosylation factor 3 OS=Rattus norvegicus GN=Arf3 PE=2 SV=2 - [ARF3_RAT]	322.51	53.04	3	7	20.5877	0.960775	0.984788	0.98556	1.04191	1.00422	1.03575	0.984713	1.01169
Q62920	PDZ and LIM domain protein 5 OS=Rattus norvegicus GN=Pdlim5 PE=1 SV=2 - [PDLI5_RAT]	318.82	10.83	6	6	63.1612	0.998244	1.02569	0.883874	0.924317	1.01068	1.03898	1.01783	1.05437
P52296	Importin subunit beta-1 OS=Rattus norvegicus GN=Kpnb1 PE=1 SV=1 - [IMB1_RAT]	318.16	14.4	9	9	97.062	0.928393	1.01401	0.959843	0.987398	1.0226	0.962979	1.09065	1.04755
F1LX07	Protein Slc25a12 (Fragment) OS=Rattus norvegicus GN=Slc25a12 PE=3 SV=2 - [F1LX07_RAT]	315.91	19.41	9	9	74.1807	1.03624	1.09217	1.04227	0.992792	0.937724	0.920014	1.08159	1.01138
A0A096MJA9	Protein Asph OS=Rattus norvegicus GN=Asph PE=4 SV=1 - [A0A096MJA9_RAT]	315.45	20.55	9	9	74.8441	1.07065	0.984216	0.990854	1.03763	1.01235	1.001	1.04469	0.932581
G3V9G4	ATP citrate lyase, isoform CRA_b OS=Rattus norvegicus GN=Acly PE=4 SV=1 - [G3V9G4_RAT]	315.38	12.37	10	10	119.637	0.960971	0.965536	0.941141	0.989439	1.02052	1.0482	1.09001	1.06931
Q9QZR6	Septin-9 OS=Rattus norvegicus GN=Sept9 PE=1 SV=1 - [SEPT9_RAT]	314.91	14.54	2	7	63.752	1.07261	1.11128	0.957525	1.04167	0.982608	0.884797	1.17587	1.02708
P06866	Haptoglobin OS=Rattus norvegicus GN=Hp PE=1 SV=3 - [HPT_RAT]	314.07	24.21	8	8	38.5385	0.703747	1.25419	1.43482	1.00831	0.646428	0.760498	1.28514	0.907674
P97536	Cullin-associated NEDD8-dissociated protein 1 OS=Rattus norvegicus GN=Cand1 PE=1 SV=1 - [CAND1_RAT]	313.34	9.43	10	10	136.275	0.932081	0.962864	0.986492	0.963555	1.05249	1.01972	1.0399	1.0587
F1LQL9	Slit homolog 3 protein (Fragment) OS=Rattus norvegicus GN=Slit3 PE=4 SV=2 - [F1LQL9_RAT]	313.31	10.11	1	8	152.778	1.02874	1.02985	0.954103	0.99547	1.02952	0.96297	1.0888	1.01249
Q6P9V7	Proteasome (Prosome, macropain) activator subunit 1 OS=Rattus norvegicus GN=Psme1 PE=2 SV=1 - [Q6P9V7_RAT]	313.09	34.54	8	8	28.617	0.911308	1.02617	1.18766	1.0244	0.994261	1.03311	0.907436	1.01071
Q3T1J1	Eukaryotic translation initiation factor 5A-1 OS=Rattus norvegicus GN=Eif5a PE=1 SV=3 - [IF5A1_RAT]	312.17	33.77	5	5	16.8214	0.914571	0.935423	1.05586	0.966279	1.02155	1.03131	1.10247	1.01808
D4A4D5	Protein LOC100362751 OS=Rattus norvegicus GN=LOC498555 PE=3 SV=1 - [D4A4D5_RAT]	311.95	50.43	3	3	11.6989	1.05984	0.920021	1.05256	1.04516	0.971124	0.981556	0.911529	0.962394
Q5XI78	2-oxoglutarate dehydrogenase, mitochondrial OS=Rattus norvegicus GN=Ogdh PE=1 SV=1 - [ODO1_RAT]	311.5	17.89	10	10	116.221	1.04841	1.05496	0.982074	1.035	0.958833	1.01165	0.993706	0.997166
D4ACB8	Chaperonin subunit 8 (Theta) (Predicted), isoform CRA_a OS=Rattus norvegicus GN=Cct8 PE=3 SV=1 - [D4ACB8_RAT]	311.45	19.89	9	9	59.5505	1.06547	1.09169	0.943912	0.987072	1.04424	0.923268	0.969056	0.947414
D3ZB30	Polypyrimidine tract binding protein 1, isoform CRA_c OS=Rattus norvegicus GN=Ptbp1 PE=4 SV=1 - [D3ZB30_RAT]	309.96	16.79	6	6	56.9004	0.922228	1.05337	1.10556	0.865804	0.982093	0.976144	1.1002	1.00223
D4A6X1	Dysferlin (Predicted), isoform CRA_a OS=Rattus norvegicus GN=Dysf PE=4 SV=2 - [D4A6X1_RAT]	308.77	7.74	11	12	230.825	1.02196	1.06346	1.00149	1.0383	1.00462	0.987975	0.953214	0.979409
Q9Z1H9	Protein kinase C delta-binding protein OS=Rattus norvegicus GN=Prkcdbp PE=1 SV=1 - [PRDBP_RAT]	308.57	33.84	6	6	27.8937	0.930256	0.958455	0.895185	0.9138	1.02572	0.979277	0.97713	1.10774
O88280	Slit homolog 3 protein OS=Rattus norvegicus GN=Slit3 PE=2 SV=1 - [SLIT3_RAT]	307.24	9.98	2	9	167.659	1.02	1.03808	0.948727	0.99323	1.00713	0.946146	1.10532	1.01111
G3V9V9	Cysteine and glycine-rich protein 2 OS=Rattus norvegicus GN=Csrp2 PE=4 SV=1 - [G3V9V9_RAT]	307.2	24.87	4	4	20.9118	0.840539	0.963915	0.848345	0.919321	1.28863	1.03456	0.951439	1.0873
P05545	Serine protease inhibitor A3K OS=Rattus norvegicus GN=Serpina3k PE=1 SV=3 - [SPA3K_RAT]	306.96	21.88	5	6	46.5321	0.899263	0.762692	1.13405	1.20967	0.875958	0.893148	1.27024	1.01521
Q91XU8	Phosphatidate cytidylyltransferase 2 OS=Rattus norvegicus GN=Cds2 PE=2 SV=1 - [CDS2_RAT]	304.65	6.55	2	2	51.2888	1.10603	0.980216	0.877993	1.05116	0.955847	0.983751	1.06801	0.939311
P09527	Ras-related protein Rab-7a OS=Rattus norvegicus GN=Rab7a PE=1 SV=2 - [RAB7A_RAT]	304.26	43.48	8	8	23.4889	0.850094	0.929705	1.00716	0.9751	1.14337	1.12325	1.03037	1.02055
F7F3K6	Protein LOC102552895 OS=Rattus norvegicus GN=Podn PE=4 SV=1 - [F7F3K6_RAT]	303.12	14.12	7	7	68.6661	0.887674	0.947786	1.04553	0.949643	0.994881	0.847082	1.21389	1.16618
Q6IMY8	Heterogeneous nuclear ribonucleoprotein U OS=Rattus norvegicus GN=Hnrnpu PE=2 SV=1 - [Q6IMY8_RAT]	302.54	10.53	7	7	87.6776	0.876191	0.893718	0.880834	0.918639	1.17936	1.25379	0.967098	1.05452
Q66X93	Staphylococcal nuclease domain-containing protein 1 OS=Rattus norvegicus GN=Snd1 PE=2 SV=1 - [SND1_RAT]	302.05	12.76	7	8	101.888	0.978774	0.923058	1.03801	1.00557	1.0314	1.00464	1.06225	0.991096
P23928	Alpha-crystallin B chain OS=Rattus norvegicus GN=Cryab PE=1 SV=1 - [CRYAB_RAT]	301.37	49.14	7	7	20.0763	1.03883	0.99946	1.09001	0.999668	0.887182	0.971433	0.992817	1.01037
D3ZIP8	Protein Endod1 OS=Rattus norvegicus GN=Endod1 PE=4 SV=1 - [D3ZIP8_RAT]	300.29	17.6	6	6	54.6834	1.12358	1.02971	1.04538	1.01635	0.983364	0.941006	0.915882	0.843009
P17475	Alpha-1-antiproteinase OS=Rattus norvegicus GN=Serpina1 PE=1 SV=2 - [A1AT_RAT]	298.42	21.65	8	8	46.1065	0.826636	0.932065	1.21941	1.16405	0.946808	0.924129	1.04969	0.967414
P32551	Cytochrome b-c1 complex subunit 2, mitochondrial OS=Rattus norvegicus GN=Uqcrc2 PE=1 SV=2 - [QCR2_RAT]	292.06	29.65	10	10	48.3662	1.07359	1.07927	0.990336	1.06615	0.949045	0.942744	0.952401	0.944376
Q4FZT9	26S proteasome non-ATPase regulatory subunit 2 OS=Rattus norvegicus GN=Psmd2 PE=2 SV=1 - [PSMD2_RAT]	292.01	8.15	6	6	100.124	1.01103	0.978157	1.04051	1.07719	0.979637	1.02796	0.981012	1.0468
Q4V8H5	Aspartyl aminopeptidase OS=Rattus norvegicus GN=Dnpep PE=2 SV=1 - [Q4V8H5_RAT]	289.16	10.53	4	4	52.5219	1.06149	1.00674	0.894988	0.877335	1.04433	0.920556	0.945273	1.00494
B0BNK1	Protein Rab5c OS=Rattus norvegicus GN=Rab5c PE=2 SV=1 - [B0BNK1_RAT]	288.76	47.69	4	7	23.4108	0.974397	1.01222	1.05665	1.03864	1.00897	0.99268	0.942012	1.01981
Q68FR6	Elongation factor 1-gamma OS=Rattus norvegicus GN=Eef1g PE=2 SV=3 - [EF1G_RAT]	286.81	15.1	6	6	50.0292	0.92785	0.97136	0.988251	0.871018	0.978186	0.985717	1.09902	0.997202
P10760	Adenosylhomocysteinase OS=Rattus norvegicus GN=Ahcy PE=1 SV=3 - [SAHH_RAT]	286.3	32.41	11	12	47.5072	0.942024	1.00294	1.02641	1.04236	0.971507	1.02105	1.02486	1.02889
D4A1D8	Protein Surf4 OS=Rattus norvegicus GN=Surf4 PE=4 SV=1 - [D4A1D8_RAT]	285.94	10.41	2	2	30.3608	0.92073	1.03101	0.904718	0.958044	1.05559	1.07521	1.13887	1.07049
D3ZZC1	Protein Txndc5 OS=Rattus norvegicus GN=Txndc5 PE=3 SV=1 - [D3ZZC1_RAT]	285.11	13.43	4	4	46.324	0.989304	1.02773	1.07507	1.0517	0.920465	0.9414	1.02091	1.00985
Q99MC0	Protein phosphatase 1 regulatory subunit 14A OS=Rattus norvegicus GN=Ppp1r14a PE=2 SV=1 - [PP14A_RAT]	283.69	27.21	2	2	16.6867	1.05209	0.894943	0.856166	1.09678	1.05255	0.973292	1.05118	1.07637
P05708	Hexokinase-1 OS=Rattus norvegicus GN=Hk1 PE=1 SV=4 - [HXK1_RAT]	281.84	11.11	2	8	102.342	0.967064	0.959892	1.06518	1.02995	0.948635	1.01179	0.989477	0.969957
P54311	Guanine nucleotide-binding protein G(I)/G(S)/G(T) subunit beta-1 OS=Rattus norvegicus GN=Gnb1 PE=1 SV=4 - [GBB1_RAT]	281.47	14.41	5	5	37.353	0.929253	1.00477	0.967217	1.11	0.98788	1.03146	0.939148	1.01974
P31977	Ezrin OS=Rattus norvegicus GN=Ezr PE=1 SV=3 - [EZRI_RAT]	280.95	20.65	4	12	69.3476	0.875305	1.00635	1.12392	0.9416	1.06511	0.968217	1.03577	0.913574
G3V9L3	MAGUK p55 subfamily member 3 OS=Rattus norvegicus GN=Dusp3 PE=4 SV=2 - [G3V9L3_RAT]	280.72	29.69	4	4	21.0815	0.876349	1.01407	1.02057	1.02675	0.953052	1.02434	1.02057	1.09322
F1M7X3	Protein Cdh13 (Fragment) OS=Rattus norvegicus GN=Cdh13 PE=4 SV=2 - [F1M7X3_RAT]	279.1	17.67	8	8	72.2889	1.23088	1.09673	1.01101	1.02909	1.02589	0.96398	0.898305	0.825191
P04897	Guanine nucleotide-binding protein G(i) subunit alpha-2 OS=Rattus norvegicus GN=Gnai2 PE=1 SV=3 - [GNAI2_RAT]	276.87	17.75	3	5	40.4731	1.13595	0.981748	1.01256	1.12728	0.984628	0.881485	0.897043	0.900964
Q5RKI1	Eukaryotic initiation factor 4A-II OS=Rattus norvegicus GN=Eif4a2 PE=1 SV=1 - [IF4A2_RAT]	276.56	21.13	2	8	46.3728	1.08079	1.01406	1.00598	1.00132	1.00342	1.03533	0.979502	0.949324
P04905	Glutathione S-transferase Mu 1 OS=Rattus norvegicus GN=Gstm1 PE=1 SV=2 - [GSTM1_RAT]	275.89	44.5	4	8	25.8971	0.887018	0.917214	1.09843	1.22729	0.937891	0.956856	1.04341	1.01413
D3ZLC1	Protein Lmnb2 OS=Rattus norvegicus GN=Lmnb2 PE=4 SV=1 - [D3ZLC1_RAT]	275.6	25.25	11	13	67.2142	1.00356	0.927597	1.04061	1.08685	0.984686	1.00593	0.998833	1.06396
M0RAQ6	Hexokinase OS=Rattus norvegicus GN=Hk1 PE=3 SV=1 - [M0RAQ6_RAT]	274.83	10.11	1	7	97.9557	0.979481	0.960623	1.06586	1.07316	0.975976	1.02631	0.971831	0.975368
D4ACN7	Protein Myof OS=Rattus norvegicus GN=Myof PE=4 SV=2 - [D4ACN7_RAT]	272.7	7.91	12	13	233.239	1.08415	0.995102	0.977133	1.0058	0.977857	0.942903	1.05606	0.981589
O35814	Stress-induced-phosphoprotein 1 OS=Rattus norvegicus GN=Stip1 PE=1 SV=1 - [STIP1_RAT]	272.3	23.76	11	11	62.5304	0.887653	0.970143	1.00119	0.959688	1.03153	1.08355	1.04583	1.07826
Z4YP05	Septin-9 OS=Rattus norvegicus GN=Sept9 PE=3 SV=1 - [Z4YP05_RAT]	271.07	17.82	1	6	45.8282	1.27227	1.11802	0.971063	0.967776	0.963201	0.880583	1.25284	0.97581
O88767	Protein deglycase DJ-1 OS=Rattus norvegicus GN=Park7 PE=1 SV=1 - [PARK7_RAT]	268.86	38.62	6	6	19.9614	0.859671	0.957078	1.04226	1.02101	0.993385	1.05938	1.02726	1.01305
O35509	Ras-related protein Rab-11B OS=Rattus norvegicus GN=Rab11b PE=1 SV=4 - [RB11B_RAT]	268.25	48.17	9	9	24.4735	0.954033	1.04572	1.12924	1.03829	0.969721	1.00565	0.924211	0.946985
P35280	Ras-related protein Rab-8A OS=Rattus norvegicus GN=Rab8a PE=1 SV=2 - [RAB8A_RAT]	267.47	21.26	1	4	23.6532	0.991537	0.963779	1.00051	1.08332	1.04263	1.03713	0.823193	0.948585
D3ZUY8	Adaptor protein complex AP-2, alpha 1 subunit (Predicted) OS=Rattus norvegicus GN=Ap2a1 PE=4 SV=1 - [D3ZUY8_RAT]	264.73	8.7	4	7	107.607	0.938443	0.941399	0.969852	1.02973	1.03933	1.02354	1.09902	1.11124
M0R671	Protein Tenc1 OS=Rattus norvegicus GN=Tenc1 PE=4 SV=1 - [M0R671_RAT]	263.66	5	4	5	151.759	1.08222	0.970216	0.996475	0.97825	1.05684	1.07625	0.917596	1.0765
G3V9N8	AP complex subunit beta OS=Rattus norvegicus GN=Ap1b1 PE=3 SV=2 - [G3V9N8_RAT]	263.24	8.6	3	7	103.758	1.00443	0.989275	1.09771	1.03228	0.949209	0.950037	0.978634	0.965196
D4A1G4	Cytochrome b5 OS=Rattus norvegicus GN=Cyb5a PE=3 SV=1 - [D4A1G4_RAT]	263.15	55	4	4	11.4747	1.03478	1.00084	0.96488	1.04834	1.01224	0.985169	0.938302	0.970649
P19132	Ferritin heavy chain OS=Rattus norvegicus GN=Fth1 PE=1 SV=3 - [FRIH_RAT]	261.29	23.63	4	4	21.1133	1.07341	1.07986	1.06783	1.02174	1.0817	1.04628	0.815317	0.900958
Q02874	Core histone macro-H2A.1 OS=Rattus norvegicus GN=H2afy PE=1 SV=4 - [H2AY_RAT]	260.62	19.41	5	5	39.4794	0.937261	1.10406	0.988494	1.03574	0.972352	1.02119	0.93474	1.00701
P07335	Creatine kinase B-type OS=Rattus norvegicus GN=Ckb PE=1 SV=2 - [KCRB_RAT]	259.38	29.66	8	8	42.6983	1.11385	1.0489	1.09266	1.04979	1.00264	0.852372	0.957497	0.941107
P28023	Dynactin subunit 1 OS=Rattus norvegicus GN=Dctn1 PE=1 SV=2 - [DCTN1_RAT]	258.76	6.64	6	6	141.842	1.01073	1.03739	1.03513	1.02057	0.95875	0.955108	1.04949	0.999979
B2GUW1	Frizzled-related protein OS=Rattus norvegicus GN=Frzb PE=2 SV=1 - [B2GUW1_RAT]	258.36	5.88	2	2	36.0362	0.75793	1.06757	1.35933	1.20944	0.96755	0.917618	0.825081	0.978919
G3V8V3	Alpha-1,4 glucan phosphorylase OS=Rattus norvegicus GN=Pygm PE=3 SV=1 - [G3V8V3_RAT]	257.82	14.01	6	9	97.2267	1.15513	0.958733	0.950379	0.877058	1.09745	1.01472	0.89924	1.04981
P18418	Calreticulin OS=Rattus norvegicus GN=Calr PE=1 SV=1 - [CALR_RAT]	257.66	26.2	9	9	47.9658	1.00314	0.977543	1.1128	1.08818	0.968495	1.01725	0.918126	0.999996
A2VD12	Pre-B-cell leukemia transcription factor-interacting protein 1 OS=Rattus norvegicus GN=Pbxip1 PE=2 SV=1 - [PBIP1_RAT]	257.05	14.96	6	6	80.2269	1.08117	0.965194	0.981598	1.08659	0.917194	0.904627	1.10541	0.914179
P45953	Very long-chain specific acyl-CoA dehydrogenase, mitochondrial OS=Rattus norvegicus GN=Acadvl PE=1 SV=1 - [ACADV_RAT]	256.51	22.6	9	9	70.7046	1.02976	1.04668	1.01146	1.0817	0.999598	1.01631	0.959867	0.914832
B1WC67	Protein Slc25a24 OS=Rattus norvegicus GN=Slc25a24 PE=2 SV=1 - [B1WC67_RAT]	255.07	15.79	6	6	52.8573	1.00287	1.05655	1.05974	0.984106	0.994765	0.977101	1.04257	1.00531
F1M9B2	Insulin-like growth factor binding protein 7, isoform CRA_b OS=Rattus norvegicus GN=Igfbp7 PE=4 SV=2 - [F1M9B2_RAT]	254.9	17.79	5	5	28.9305	1.02989	1.02459	0.885638	0.886151	0.984394	1.05736	1.11214	1.09922
G3V7K3	Ceruloplasmin OS=Rattus norvegicus GN=Cp PE=4 SV=1 - [G3V7K3_RAT]	253.64	13.69	13	13	120.589	0.939175	1.04646	1.10091	1.04539	0.98363	0.987589	0.979003	0.944539
Q4V8I9	Protein Ugp2 OS=Rattus norvegicus GN=Ugp2 PE=2 SV=1 - [Q4V8I9_RAT]	253.38	12.6	5	5	56.9878	0.978633	0.96595	1.07278	1.04427	0.986589	0.984086	0.953066	0.996465
B2GV06	Succinyl-CoA:3-ketoacid coenzyme A transferase 1, mitochondrial OS=Rattus norvegicus GN=Oxct1 PE=1 SV=1 - [SCOT1_RAT]	252.29	16.54	6	6	56.1681	0.976365	0.979007	1.0337	1.03692	1.09584	1.0397	0.953293	0.9318
M0R9L4	Protein Dtna OS=Rattus norvegicus GN=Dtna PE=4 SV=1 - [M0R9L4_RAT]	251.91	18.91	8	8	58.7526	1.01612	0.975649	0.951524	0.932497	1.02498	1.09595	0.979097	0.945328
P61751	ADP-ribosylation factor 4 OS=Rattus norvegicus GN=Arf4 PE=2 SV=2 - [ARF4_RAT]	251.78	45.56	3	6	20.3836	0.993665	0.953019	0.988988	1.01357	0.996203	1.0657	1.04583	1.00506
P84083	ADP-ribosylation factor 5 OS=Rattus norvegicus GN=Arf5 PE=1 SV=2 - [ARF5_RAT]	251.46	45.56	2	6	20.5166	0.948091	0.975441	0.987994	1.03838	0.991914	1.08104	0.975702	1.00506
P85971	6-phosphogluconolactonase OS=Rattus norvegicus GN=Pgls PE=1 SV=1 - [6PGL_RAT]	250.86	31.91	5	5	27.2173	1.13665	0.986847	1.10865	1.00132	0.993321	0.964537	0.978923	0.969851
P12785	Fatty acid synthase OS=Rattus norvegicus GN=Fasn PE=1 SV=3 - [FAS_RAT]	249.51	5.31	10	11	272.478	1.10588	0.981852	0.892461	0.916415	1.00276	1.19793	0.999506	0.974518
Q6Q0N1	Cytosolic non-specific dipeptidase OS=Rattus norvegicus GN=Cndp2 PE=1 SV=1 - [CNDP2_RAT]	249.1	21.89	7	7	52.6596	0.869875	0.943911	1.10637	1.04483	0.961907	0.951816	1.00842	1.08995
P13084	Nucleophosmin OS=Rattus norvegicus GN=Npm1 PE=1 SV=1 - [NPM_RAT]	247.71	22.95	4	4	32.5398	1.00779	1.02016	0.920285	0.985506	1.02759	0.976101	1.04834	0.970283
F1LMZ8	26S proteasome non-ATPase regulatory subunit 11 OS=Rattus norvegicus GN=Psmd11 PE=3 SV=2 - [PSD11_RAT]	246.14	24.64	8	8	47.434	0.962845	1.00234	1.04883	0.972387	1.01421	0.973669	1.00175	0.964828
Q63768	Adapter molecule crk OS=Rattus norvegicus GN=Crk PE=1 SV=1 - [CRK_RAT]	245.97	28.29	6	6	33.824	0.955056	0.967712	1.05937	1.06115	0.983089	0.964895	1.03572	0.985507
D3ZFH5	Protein Itih2 OS=Rattus norvegicus GN=Itih2 PE=4 SV=2 - [D3ZFH5_RAT]	244.15	11.47	7	7	106.46	0.962328	1.08706	0.940388	0.943341	1.10627	0.992109	1.02552	0.904351
P97532	3-mercaptopyruvate sulfurtransferase OS=Rattus norvegicus GN=Mpst PE=1 SV=3 - [THTM_RAT]	243.6	12.46	3	3	32.9194	0.902611	1.01386	0.924268	0.9549	0.94759	1.06827	1.11499	1.15627
F1M865	Sorbin and SH3 domain-containing protein 1 (Fragment) OS=Rattus norvegicus GN=Sorbs1 PE=4 SV=1 - [F1M865_RAT]	243.25	12.43	7	7	83.0009	0.981333	0.940386	1.0257	0.988997	1.04155	1.08719	0.895239	1.04534
F1M8K0	Protein Dag1 OS=Rattus norvegicus GN=Dag1 PE=1 SV=1 - [F1M8K0_RAT]	240.85	14.33	9	9	96.6463	1.03033	1.01319	1.01405	1.06905	1.01471	1.03527	0.969582	0.934965
D3ZAN3	Alpha glucosidase 2 alpha neutral subunit (Predicted) OS=Rattus norvegicus GN=Ganab PE=3 SV=1 - [D3ZAN3_RAT]	240.03	13.68	8	8	90.5149	1.02605	1.04753	1.0345	1.04014	1.00334	0.91808	0.972555	1.01952
O08557	N(G),N(G)-dimethylarginine dimethylaminohydrolase 1 OS=Rattus norvegicus GN=Ddah1 PE=1 SV=3 - [DDAH1_RAT]	239.6	20.7	4	5	31.4059	1.02338	1.06268	1.12577	1.17173	0.903454	0.91866	0.936609	0.975569
D4A6C5	Protein Arhgap1 OS=Rattus norvegicus GN=Arhgap1 PE=4 SV=1 - [D4A6C5_RAT]	239.06	17.08	6	6	50.5912	1.02805	1.04457	1.05331	1.00374	0.964664	0.922925	0.99186	0.977471
G3V615	Complement factor B, isoform CRA_b OS=Rattus norvegicus GN=C2 PE=3 SV=1 - [G3V615_RAT]	237.47	9.96	6	6	85.2987	0.840148	1.03815	1.18996	1.08938	0.876781	0.87756	1.14748	1.01676
P11348	Dihydropteridine reductase OS=Rattus norvegicus GN=Qdpr PE=1 SV=1 - [DHPR_RAT]	236.08	30.71	4	4	25.5359	1.05322	1.00933	1.0783	1.03927	0.965312	0.939975	0.975065	1.00497
D3Z9E1	Elastin microfibril interfacer 1 (Predicted), isoform CRA_b OS=Rattus norvegicus GN=Emilin1 PE=4 SV=1 - [D3Z9E1_RAT]	234.93	12.56	8	8	94.4468	0.877062	0.928336	0.924628	1.01737	0.934484	0.956075	1.15411	1.27091
A0A0A0MY31	Inositol 1,4,5-trisphosphate receptor type 1 OS=Rattus norvegicus GN=Itpr1 PE=4 SV=1 - [A0A0A0MY31_RAT]	232.79	4.76	9	9	292.057	1.02577	1.04107	0.917513	1.01256	0.978487	0.955904	1.07567	0.964713
Q5XI34	Protein Ppp2r1a OS=Rattus norvegicus GN=Ppp2r1a PE=2 SV=1 - [Q5XI34_RAT]	232.77	22.07	10	10	65.2809	0.983958	0.988967	0.973625	0.974196	1.01865	0.980035	1.15018	1.0884
P29975	Aquaporin-1 OS=Rattus norvegicus GN=Aqp1 PE=2 SV=4 - [AQP1_RAT]	232.11	7.43	1	1	28.8383	1.19914	0.96157	0.948428	0.997964	1.07782	0.964281	1.02563	0.891741
M0RBH6	Uncharacterized protein (Fragment) OS=Rattus norvegicus PE=3 SV=1 - [M0RBH6_RAT]	231.55	13.44	1	3	34.6628	0.859253	0.941961	1.00139	0.999071	1.13373	1.0165	1.06418	1.10352
P07895	Superoxide dismutase [Mn], mitochondrial OS=Rattus norvegicus GN=Sod2 PE=1 SV=2 - [SODM_RAT]	231.351	16.67	4	4	24.6586	1.00687	1.10309	1.06629	1.18739	0.936312	0.971804	0.918389	0.850124
G3V6S3	Calumenin OS=Rattus norvegicus GN=Calu PE=4 SV=1 - [G3V6S3_RAT]	231.32	32.38	3	8	37.0405	1.01069	0.94435	1.06856	1.07424	0.954236	0.985559	1.0117	0.994618
P24368	Peptidyl-prolyl cis-trans isomerase B OS=Rattus norvegicus GN=Ppib PE=1 SV=3 - [PPIB_RAT]	230.01	30.09	6	6	23.7875	0.976826	0.967856	1.0897	1.01881	0.97794	1.0396	0.955852	1.07861
G3V7Z4	Glia-derived nexin OS=Rattus norvegicus GN=Serpine2 PE=3 SV=1 - [G3V7Z4_RAT]	229.8	19.65	7	7	44.0213	0.859609	0.907087	1.11876	1.04584	0.919802	0.983966	1.01948	1.1196
F1LNF7	Isocitrate dehydrogenase [NAD] subunit, mitochondrial OS=Rattus norvegicus GN=Idh3a PE=3 SV=1 - [F1LNF7_RAT]	228.07	19.67	6	6	39.557	1.08911	1.12171	0.868534	0.965739	1.02127	1.02691	0.945062	0.94663
F1LQJ7	Uncharacterized protein OS=Rattus norvegicus GN=Pck2 PE=3 SV=2 - [F1LQJ7_RAT]	226.83	17.16	8	8	71.1611	1.07695	1.00428	0.959353	0.936964	1.08013	1.0546	0.974221	0.984834
Q9EQ76	Dimethylaniline monooxygenase [N-oxide-forming] 3 OS=Rattus norvegicus GN=Fmo3 PE=1 SV=1 - [FMO3_RAT]	226.72	17.7	9	9	59.9214	0.849845	0.985009	1.17317	1.10153	1.03145	0.907398	0.933415	1.08521
F1LM47	Succinyl-CoA ligase subunit beta OS=Rattus norvegicus GN=Sucla2 PE=3 SV=1 - [F1LM47_RAT]	224.78	24.95	8	8	50.2742	1.01932	1.0199	0.922974	1.07053	1.01314	1.09132	0.917409	0.96904
O55096	Dipeptidyl peptidase 3 OS=Rattus norvegicus GN=Dpp3 PE=1 SV=2 - [DPP3_RAT]	224.14	13.41	6	6	82.9869	0.984726	1.034	1.08549	1.03672	0.948829	0.931987	0.961213	0.973598
P07687	Epoxide hydrolase 1 OS=Rattus norvegicus GN=Ephx1 PE=1 SV=1 - [HYEP_RAT]	223.61	16.7	7	7	52.5478	1.09692	0.94229	1.03395	1.06723	0.954137	0.946823	0.985558	1.00896
Q63584	Transmembrane emp24 domain-containing protein 10 OS=Rattus norvegicus GN=Tmed10 PE=1 SV=2 - [TMEDA_RAT]	223.26	27.4	4	4	24.8418	1.03081	1.00595	1.0811	1.11399	0.92836	0.953582	0.909156	0.953721
P40241	CD9 antigen OS=Rattus norvegicus GN=Cd9 PE=1 SV=2 - [CD9_RAT]	223.24	7.52	3	3	25.1979	0.905087	1.06551	1.03475	1.08003	1.09221	1.09903	0.819283	1.03958
Q5XIH7	Prohibitin-2 OS=Rattus norvegicus GN=Phb2 PE=1 SV=1 - [PHB2_RAT]	223.18	21.4	5	5	33.2919	1.06527	1.08992	1.03066	1.01844	0.99015	0.941502	0.996563	1.04299
M0RDC5	Acyl-CoA-binding protein (Fragment) OS=Rattus norvegicus GN=Dbi PE=4 SV=1 - [M0RDC5_RAT]	222.15	39.53	2	2	9.8601	1.04581	1.05124	1.1288	0.949543	0.947394	1.04275	0.894663	1.00313
Q64057	Alpha-aminoadipic semialdehyde dehydrogenase OS=Rattus norvegicus GN=Aldh7a1 PE=1 SV=2 - [AL7A1_RAT]	221.8	25.05	10	10	58.7114	0.920548	1.01793	1.01416	1.02284	1.01538	0.983454	1.09283	1.02162
B0BMW2	3-hydroxyacyl-CoA dehydrogenase type-2 OS=Rattus norvegicus GN=Hsd17b10 PE=2 SV=1 - [B0BMW2_RAT]	220.83	43.3	7	7	27.2325	0.965857	1.03057	0.904524	0.772119	0.992132	0.766215	1.21002	1.38712
Q10758	Keratin, type II cytoskeletal 8 OS=Rattus norvegicus GN=Krt8 PE=1 SV=3 - [K2C8_RAT]	220.5	5.18	1	4	53.9853	0.990767	0.939195	1.14499	1.10578	0.986422	0.975698	0.877639	1.00091
Q9JLJ3	4-trimethylaminobutyraldehyde dehydrogenase OS=Rattus norvegicus GN=Aldh9a1 PE=1 SV=1 - [AL9A1_RAT]	219.77	16.8	8	8	53.618	0.979905	0.965909	1.02737	1.10597	1.04628	1.06108	0.908398	1.01841
Q76GL9	Amino acid transporter OS=Rattus norvegicus GN=Slc1a4 PE=2 SV=1 - [Q76GL9_RAT]	219.44	10.78	4	4	55.8648	1.10082	0.956598	0.982403	1.03471	1.04026	1.02518	1.04592	1.00494
D3ZUR9	Leucyl-cystinyl aminopeptidase (Fragment) OS=Rattus norvegicus GN=Lnpep PE=4 SV=2 - [D3ZUR9_RAT]	218.78	9.28	7	7	116.953	1.05404	1.09949	0.986066	1.03643	0.978325	0.962676	0.962609	1.02623
P05712	Ras-related protein Rab-2A OS=Rattus norvegicus GN=Rab2a PE=2 SV=1 - [RAB2A_RAT]	218.45	44.81	8	8	23.5207	0.899017	1.00533	1.04654	1.0194	1.02551	1.04203	0.986824	1.01484
O35244	Peroxiredoxin-6 OS=Rattus norvegicus GN=Prdx6 PE=1 SV=3 - [PRDX6_RAT]	218.34	44.2	8	8	24.803	0.926179	1.01612	1.15983	1.03837	0.955952	0.977667	1.01852	1.01413
Q80ZA3	Alpha-2 antiplasmin OS=Rattus norvegicus GN=Serpinf1 PE=2 SV=1 - [Q80ZA3_RAT]	218.03	25.36	8	8	46.4362	0.863807	0.894288	1.14333	1.06717	1.0212	0.958594	1.00271	1.11594
D4ABT0	Guanine nucleotide-binding protein G(o) subunit alpha OS=Rattus norvegicus GN=Gnao1 PE=4 SV=2 - [D4ABT0_RAT]	217.92	17.8	3	5	39.995	1.0359	0.980991	0.980685	1.16153	0.996869	0.976443	0.944495	0.96428
Q5XIP9	Transmembrane protein 43 OS=Rattus norvegicus GN=Tmem43 PE=2 SV=1 - [TMM43_RAT]	217.15	28.75	7	7	44.7461	1.04571	1.02927	0.968237	0.987637	1.02948	0.951052	1.0442	1.02845
Q6PDU7	ATP synthase subunit g, mitochondrial OS=Rattus norvegicus GN=Atp5l PE=1 SV=2 - [ATP5L_RAT]	216.96	46.6	4	4	11.4261	1.06874	1.05591	0.965905	1.02692	0.982014	0.950791	1.01675	0.945187
F1M305	Protein Abi3bp OS=Rattus norvegicus GN=Abi3bp PE=4 SV=2 - [F1M305_RAT]	216.22	9.48	8	8	97.6117	0.900282	0.87822	1.08009	1.12012	1.00074	1.02989	0.952358	1.00034
Q9Z1E1	Flotillin-1 OS=Rattus norvegicus GN=Flot1 PE=2 SV=2 - [FLOT1_RAT]	216.17	19.39	6	6	47.4696	1.04859	0.976599	0.91907	0.963623	1.04928	1.01119	1.05506	0.997372
F1M957	von Willebrand factor (Fragment) OS=Rattus norvegicus GN=Vwf PE=4 SV=2 - [F1M957_RAT]	214.66	5.51	8	8	225.357	1.04662	0.873428	0.848312	0.859586	1.30508	1.08325	0.965675	0.993748
Q6AYT3	tRNA-splicing ligase RtcB homolog OS=Rattus norvegicus GN=Rtcb PE=2 SV=1 - [RTCB_RAT]	214.26	17.62	7	7	55.2139	1.01884	0.998831	0.956972	1.01002	1.02885	0.999183	0.982872	1.00816
Q6AYH5	Dynactin subunit 2 OS=Rattus norvegicus GN=Dctn2 PE=1 SV=1 - [DCTN2_RAT]	213.81	25.37	8	8	44.1207	1.03087	0.912975	0.918817	0.904521	1.1141	1.07505	0.960916	1.03063
G3V8B6	26S proteasome non-ATPase regulatory subunit 1 OS=Rattus norvegicus GN=Psmd1 PE=4 SV=1 - [G3V8B6_RAT]	212.77	12.59	7	7	105.633	1.02459	0.946877	1.01732	0.970642	0.980475	1.0295	1.05952	1.02081
Q9Z0V5	Peroxiredoxin-4 OS=Rattus norvegicus GN=Prdx4 PE=2 SV=1 - [PRDX4_RAT]	212.23	12.09	1	3	30.9881	0.937137	1.03334	1.03483	1.09152	1.00549	0.999247	0.946216	0.950277
P62749	Hippocalcin-like protein 1 OS=Rattus norvegicus GN=Hpcal1 PE=1 SV=2 - [HPCL1_RAT]	211.6	33.68	6	6	22.324	1.00803	0.992398	0.988268	1.02337	1.00697	1.01212	1.03032	1.04918
F1M7A9	Uncharacterized protein (Fragment) OS=Rattus norvegicus GN=RGD1561928 PE=4 SV=1 - [F1M7A9_RAT]	209.65	15.1	2	2	21.6445	0.887232	0.894384	0.924726	0.98895	1.11038	1.14195	1.02452	1.03537
F1LWF6	Calcium/calmodulin-dependent protein kinase type II subunit delta OS=Rattus norvegicus GN=Camk2d PE=4 SV=2 - [F1LWF6_RAT]	209.26	16.67	3	6	57.6603	1.00512	0.933204	0.981764	1.00572	1.05844	1.0857	0.946784	0.988397
Q3T1K5	F-actin-capping protein subunit alpha-2 OS=Rattus norvegicus GN=Capza2 PE=1 SV=1 - [CAZA2_RAT]	209.2	30.07	5	5	32.9466	0.968119	1.07092	1.03115	1.04155	0.974211	0.967829	1.02287	0.976872
Q63357	Unconventional myosin-Id OS=Rattus norvegicus GN=Myo1d PE=1 SV=3 - [MYO1D_RAT]	208.84	8.85	7	7	116.021	0.901291	0.985134	1.02924	1.02516	1.00093	1.013	1.0761	1.03087
P14604	Enoyl-CoA hydratase, mitochondrial OS=Rattus norvegicus GN=Echs1 PE=1 SV=1 - [ECHM_RAT]	208.83	24.83	6	6	31.4962	0.952275	1.01018	1.00524	1.03775	1.01023	0.952276	0.952433	0.988338
G3V7N9	Complement C1q subcomponent subunit B OS=Rattus norvegicus GN=C1qb PE=4 SV=1 - [G3V7N9_RAT]	208.47	13.04	3	3	26.6308	0.995913	1.05286	1.14536	0.992459	0.945523	0.874723	0.891652	1.04891
P02767	Transthyretin OS=Rattus norvegicus GN=Ttr PE=1 SV=1 - [TTHY_RAT]	208.25	25.85	3	3	15.7099	0.857265	0.772182	1.18723	1.2906	0.91801	0.929302	0.961884	1.02657
D3ZH00	Calcium-transporting ATPase OS=Rattus norvegicus GN=Atp2b4 PE=3 SV=2 - [D3ZH00_RAT]	207.4	9.79	4	8	128.254	1.08273	0.972228	0.993921	1.08268	0.971454	1.03258	0.928821	0.993315
P43278	Histone H1.0 OS=Rattus norvegicus GN=H1f0 PE=2 SV=2 - [H10_RAT]	206.64	10.82	2	2	20.8722	0.733585	1.04318	0.961279	1.05902	0.982596	1.13725	0.910819	1.16743
Q5U318	Astrocytic phosphoprotein PEA-15 OS=Rattus norvegicus GN=Pea15 PE=1 SV=1 - [PEA15_RAT]	205.42	36.92	4	4	15.0308	0.995949	1.03283	1.03989	0.854564	0.964207	0.992592	1.07898	1.08106
Q642A6	von Willebrand factor A domain-containing protein 1 OS=Rattus norvegicus GN=Vwa1 PE=2 SV=1 - [VWA1_RAT]	205.31	19.28	5	5	44.8043	0.950984	1.13599	0.791191	0.843605	1.10207	1.01395	1.19396	1.01577
Q5M7W5	Microtubule-associated protein 4 OS=Rattus norvegicus GN=Map4 PE=1 SV=1 - [MAP4_RAT]	204.43	12.3	8	8	110.233	0.89819	0.908193	0.895749	0.869349	1.16717	1.27244	1.00939	0.946837
R9PXZ2	Heterogeneous nuclear ribonucleoprotein Q (Fragment) OS=Rattus norvegicus GN=Syncrip PE=4 SV=1 - [R9PXZ2_RAT]	203.66	12.13	5	5	57.3885	0.986434	1.0155	1.01182	0.974917	1.03754	0.963652	1.0465	1.06976
D3ZYW2	Heterogeneous nuclear ribonucleoprotein H OS=Rattus norvegicus GN=Hnrnph1 PE=4 SV=1 - [D3ZYW2_RAT]	202.95	16.55	3	5	47.0454	0.929712	0.941972	0.888184	0.981866	1.05862	1.02058	1.00186	1.0217
Q5XI32	F-actin-capping protein subunit beta OS=Rattus norvegicus GN=Capzb PE=1 SV=1 - [CAPZB_RAT]	202.92	22.79	6	7	30.6094	1.01837	0.990111	1.06502	1.06625	0.996125	1.03208	0.956521	0.991684
Q60587	Trifunctional enzyme subunit beta, mitochondrial OS=Rattus norvegicus GN=Hadhb PE=1 SV=1 - [ECHB_RAT]	202.88	21.68	8	8	51.3815	1.07875	1.03534	0.911159	0.952538	1.03619	1.08413	0.985585	0.991495
D4A7U1	Protein Zyx OS=Rattus norvegicus GN=Zyx PE=4 SV=1 - [D4A7U1_RAT]	202.86	13.3	4	5	60.2648	0.879692	0.858972	0.935717	0.948414	1.16975	1.29713	0.950434	0.934467
Q6MG61	Chloride intracellular channel protein 1 OS=Rattus norvegicus GN=Clic1 PE=1 SV=1 - [CLIC1_RAT]	201.75	23.65	3	3	26.9638	1.04287	0.981692	1.13552	0.963256	1.01978	1.00748	0.961516	0.980799
F1M6F4	Protein LOC100912210 (Fragment) OS=Rattus norvegicus GN=LOC100912210 PE=4 SV=1 - [F1M6F4_RAT]	199.2	31.45	4	4	13.6356	0.891021	0.999656	1.05702	0.960445	1.0127	1.01984	1.01281	1.04821
P62907	60S ribosomal protein L10a OS=Rattus norvegicus GN=Rpl10a PE=1 SV=2 - [RL10A_RAT]	198.79	31.34	6	6	24.8155	1.01439	0.933525	1.05498	1.00218	1.01305	0.997362	1.01637	1.05188
G3V741	Phosphate carrier protein, mitochondrial OS=Rattus norvegicus GN=Slc25a3 PE=3 SV=1 - [G3V741_RAT]	197.57	18.54	6	6	39.5054	1.06277	1.0859	1.02927	1.0634	0.975408	1.00524	0.86581	0.912555
P08592	Amyloid beta A4 protein OS=Rattus norvegicus GN=App PE=1 SV=2 - [A4_RAT]	197.46	8.31	5	5	86.6491	0.869357	0.976204	1.02959	1.06477	0.916118	0.920873	1.12516	1.11211
P51635	Alcohol dehydrogenase [NADP(+)] OS=Rattus norvegicus GN=Akr1a1 PE=1 SV=2 - [AK1A1_RAT]	195.61	23.08	6	6	36.4829	1.02092	1.06314	0.964158	0.932222	0.958721	0.876154	0.988115	1.03941
P84092	AP-2 complex subunit mu OS=Rattus norvegicus GN=Ap2m1 PE=1 SV=1 - [AP2M1_RAT]	194.44	18.39	8	8	49.623	0.992674	0.972147	0.986546	1.00243	1.04757	1.03825	1.00348	1.02921
D3ZJF4	Uncharacterized protein (Fragment) OS=Rattus norvegicus GN=Hnrnpa3-ps1 PE=4 SV=2 - [D3ZJF4_RAT]	194.42	15.09	3	4	33.1968	0.783109	0.988562	0.900008	0.844307	1.09493	1.21323	1.03291	1.1207
F1M983	Protein Cfh OS=Rattus norvegicus GN=Cfh PE=4 SV=1 - [F1M983_RAT]	194.22	5.19	4	4	139.916	0.825964	1.00956	1.20427	1.07594	0.876502	0.923403	1.0312	1.06033
F1LQS6	RCG61833 OS=Rattus norvegicus GN=Xdh PE=4 SV=2 - [F1LQS6_RAT]	193.44	5.71	5	5	146.171	1.01423	1.04651	0.946654	0.884154	1.08352	0.940533	1.14827	0.88128
P27139	Carbonic anhydrase 2 OS=Rattus norvegicus GN=Ca2 PE=1 SV=2 - [CAH2_RAT]	193.37	20.77	4	4	29.0956	0.906119	0.862468	0.960284	1.22635	1.01753	0.898897	1.26718	0.841327
F1LUA1	Protein Eea1 (Fragment) OS=Rattus norvegicus GN=Eea1 PE=4 SV=1 - [F1LUA1_RAT]	193.26	2.2	2	2	161.008	0.967885	0.992155	1.00544	1.014	1.02958	0.999097	0.999579	1.04218
P30835	ATP-dependent 6-phosphofructokinase, liver type OS=Rattus norvegicus GN=Pfkl PE=2 SV=3 - [PFKAL_RAT]	193.05	8.08	2	4	85.2844	0.998372	0.991114	0.985649	1.06359	1.00814	0.941854	1.04279	1.10771
Q68FU3	Electron transfer flavoprotein subunit beta OS=Rattus norvegicus GN=Etfb PE=2 SV=3 - [ETFB_RAT]	192.18	26.67	6	6	27.6701	1.11902	1.15106	0.980872	0.987222	0.979157	1.02193	0.962405	0.872291
P52944	PDZ and LIM domain protein 1 OS=Rattus norvegicus GN=Pdlim1 PE=2 SV=4 - [PDLI1_RAT]	191.48	16.21	4	4	35.5618	1.00539	0.958305	0.815225	0.749681	1.13736	1.21244	0.956522	0.915731
F1M1D0	Protein Krt79 OS=Rattus norvegicus GN=Krt79 PE=3 SV=2 - [F1M1D0_RAT]	190.6	5.68	1	3	57.2738	0.974232	0.867903	1.19512	1.12466	0.948582	0.961336	0.863737	1.00408
Q4KM74	Vesicle-trafficking protein SEC22b OS=Rattus norvegicus GN=Sec22b PE=1 SV=3 - [SC22B_RAT]	188.69	29.77	4	4	24.7248	1.07982	0.992179	0.936276	0.907844	1.01422	1.03126	1.01347	0.953355
P23514	Coatomer subunit beta OS=Rattus norvegicus GN=Copb1 PE=1 SV=1 - [COPB_RAT]	188.07	11.12	8	8	106.943	1.03345	0.951801	1.02544	0.994692	1.04873	1.09909	0.973637	0.966365
O35783	Calumenin OS=Rattus norvegicus GN=Calu PE=1 SV=1 - [CALU_RAT]	186.35	22.22	1	6	36.9734	1.01069	0.967009	1.10486	1.07062	0.925331	0.94664	1.00326	0.9538
Q6P9U0	Protein Serpinb6 OS=Rattus norvegicus GN=Serpinb6 PE=2 SV=1 - [Q6P9U0_RAT]	185.96	20.32	7	7	42.9909	1.05832	0.996901	1.07525	1.03892	0.971357	0.943478	0.948582	1.03219
F1M7L7	Latent transforming growth factor beta binding protein 2, isoform CRA_b OS=Rattus norvegicus GN=Ltbp2 PE=4 SV=2 - [F1M7L7_RAT]	185.21	3.69	6	6	192.243	1.02524	0.910811	0.866711	0.945062	1.06216	1.04057	1.09907	1.12867
P62909	40S ribosomal protein S3 OS=Rattus norvegicus GN=Rps3 PE=1 SV=1 - [RS3_RAT]	185.02	37.45	8	8	26.6574	0.975447	0.912784	0.964021	0.985937	1.05547	1.12731	1.00845	1.04073
O35142	Coatomer subunit beta' OS=Rattus norvegicus GN=Copb2 PE=1 SV=3 - [COPB2_RAT]	184.98	10.94	8	8	102.486	1.0196	0.95621	0.970297	1.03813	1.03134	1.04912	1.00718	1.0071
B5DF94	Sushi repeat-containing protein SRPX2 OS=Rattus norvegicus GN=Srpx2 PE=1 SV=1 - [SRPX2_RAT]	184.81	14.81	5	5	52.8188	1.05557	1.05223	0.993806	0.914968	1.01564	1.05313	0.969638	0.97184
M0RC99	Ras-related protein Rab-5A OS=Rattus norvegicus GN=Rab5a PE=2 SV=1 - [RAB5A_RAT]	184.77	20.47	1	4	23.6098	0.974397	0.996502	1.05956	1.05445	1.00897	1.01486	0.939661	0.994098
P50878	60S ribosomal protein L4 OS=Rattus norvegicus GN=Rpl4 PE=1 SV=3 - [RL4_RAT]	184.39	16.86	7	7	47.227	0.83897	1.01591	0.96597	0.946423	1.05918	1.06184	1.03166	1.08801
O88752	Epsilon 1 globin OS=Rattus norvegicus GN=Hbe1 PE=2 SV=1 - [O88752_RAT]	183.79	12.93	1	2	16.0945	0.922004	0.785061	0.765599	0.833275	0.834857	0.768668	1.96195	1.07471
Q2LAP6	Testin OS=Rattus norvegicus GN=Tes PE=1 SV=1 - [TES_RAT]	183.57	21.48	9	9	47.5998	1.06437	0.967761	0.906632	0.882901	1.13592	1.1946	0.941946	0.982916
G3V699	Protein transport protein Sec31A OS=Rattus norvegicus GN=Sec31a PE=4 SV=1 - [G3V699_RAT]	181.9	6.33	6	6	135.113	1.03112	0.931598	1.00439	0.908929	1.06727	1.10118	0.957954	0.997658
Q9QZA2	Programmed cell death 6-interacting protein OS=Rattus norvegicus GN=Pdcd6ip PE=1 SV=2 - [PDC6I_RAT]	181.32	12.6	9	9	96.5705	1.03461	0.980774	1.06695	1.02814	1.03896	0.843294	0.990302	1.07341
P19945	60S acidic ribosomal protein P0 OS=Rattus norvegicus GN=Rplp0 PE=1 SV=2 - [RLA0_RAT]	181.28	17.03	5	5	34.1938	0.970966	0.941539	1.08268	1.02145	0.995378	1.04427	1.01811	0.980828
P16446	Phosphatidylinositol transfer protein alpha isoform OS=Rattus norvegicus GN=Pitpna PE=1 SV=2 - [PIPNA_RAT]	180.32	18.45	4	4	31.8871	1.01665	0.948259	1.07853	1.00153	0.981991	1.02121	1.02692	0.98736
G3V940	Coronin OS=Rattus norvegicus GN=Coro1b PE=3 SV=1 - [G3V940_RAT]	179.3	8.68	3	3	53.904	0.968707	1.03239	1.05102	0.940213	0.991639	1.10906	0.899948	0.87834
P04182	Ornithine aminotransferase, mitochondrial OS=Rattus norvegicus GN=Oat PE=1 SV=1 - [OAT_RAT]	179	15.95	6	6	48.302	0.971312	0.976082	1.03249	1.08326	1.02961	1.02894	0.925189	0.974091
E9PSM5	72 kDa type IV collagenase OS=Rattus norvegicus GN=Mmp2 PE=4 SV=2 - [E9PSM5_RAT]	179	6.8	2	3	73.8609	1.02983	0.908035	0.874117	0.84193	1.04903	0.975874	1.34389	0.937492
P21571	ATP synthase-coupling factor 6, mitochondrial OS=Rattus norvegicus GN=Atp5j PE=1 SV=1 - [ATP5J_RAT]	178.53	25.93	2	2	12.4866	1.12165	1.00264	1.03029	1.11926	0.991355	0.965304	0.936945	0.860864
Q9Z2S9	Flotillin-2 OS=Rattus norvegicus GN=Flot2 PE=1 SV=1 - [FLOT2_RAT]	177.52	15.19	5	5	47.0086	0.905024	1.0141	1.01197	0.999954	1.11146	1.05849	0.922287	0.995475
P23764	Glutathione peroxidase 3 OS=Rattus norvegicus GN=Gpx3 PE=2 SV=2 - [GPX3_RAT]	177.11	18.14	4	4	25.4088	0.883775	1.09189	0.973579	0.93286	1.12296	1.09197	0.991973	0.969446
B5DEZ8	Plexin domain containing 2 OS=Rattus norvegicus GN=Plxdc2 PE=2 SV=1 - [B5DEZ8_RAT]	176.99	7.55	3	3	59.3793	0.972489	0.921287	1.17107	1.14327	0.898554	0.884224	0.978345	1.11927
F1LSW7	60S ribosomal protein L14 OS=Rattus norvegicus GN=Rpl14 PE=4 SV=1 - [F1LSW7_RAT]	176.45	10.28	2	2	23.31	1.05142	1.00437	0.968201	1.00565	1.00787	1.09372	1.02261	0.9253
Q01177	Plasminogen OS=Rattus norvegicus GN=Plg PE=2 SV=2 - [PLMN_RAT]	175.95	6.53	5	5	90.4769	0.915236	0.879889	1.10877	1.03542	0.942597	1.03848	1.05353	1.04555
P70623	Fatty acid-binding protein, adipocyte OS=Rattus norvegicus GN=Fabp4 PE=2 SV=3 - [FABP4_RAT]	175.18	25	4	4	14.6986	1.32538	1.35632	0.818074	0.76317	0.941884	1.19371	0.856583	0.790551
D4AC23	Protein Cct7 OS=Rattus norvegicus GN=Cct7 PE=3 SV=1 - [D4AC23_RAT]	175.11	22.43	10	10	59.6202	0.961171	0.987417	0.944616	0.963024	1.06628	1.11071	0.9674	1.04352
P24268	Cathepsin D OS=Rattus norvegicus GN=Ctsd PE=1 SV=1 - [CATD_RAT]	174.72	12.29	4	4	44.6519	0.949092	0.931942	1.15806	1.10812	0.91492	0.952397	1.02223	0.992566
D3ZEK8	Uncharacterized protein OS=Rattus norvegicus PE=4 SV=2 - [D3ZEK8_RAT]	174.52	28.89	7	7	42.117	1.04177	1.01928	0.910724	1.02769	1.02987	1.04836	0.98864	0.924008
P02680	Fibrinogen gamma chain OS=Rattus norvegicus GN=Fgg PE=1 SV=3 - [FIBG_RAT]	173.72	22.02	8	8	50.6005	0.861661	1.03339	0.988281	1.31362	0.839652	0.874021	1.11168	1.04949
P12711	Alcohol dehydrogenase class-3 OS=Rattus norvegicus GN=Adh5 PE=1 SV=2 - [ADHX_RAT]	173.63	17.91	6	6	39.5502	0.94014	0.956383	1.19884	1.12924	0.953903	1.00455	0.862769	1.03719
P35467	Protein S100-A1 OS=Rattus norvegicus GN=S100a1 PE=1 SV=3 - [S10A1_RAT]	172.46	15.96	1	1	10.5532	0.955271	0.995976	1.06586	1.23864	0.8859	1.01442	0.893251	1.0178
P84817	Mitochondrial fission 1 protein OS=Rattus norvegicus GN=Fis1 PE=1 SV=1 - [FIS1_RAT]	171.71	7.24	1	1	16.984	0.930194	1.0551	1.04398	1.14186	0.953381	1.03302	1.01106	0.922932
Q7TPH3	Dystrophin OS=Rattus norvegicus GN=Dmd PE=2 SV=2 - [Q7TPH3_RAT]	171.54	9.81	5	5	70.74	1.02119	0.991006	0.873082	0.916705	1.11396	1.02211	0.992672	0.994863
P27605	Hypoxanthine-guanine phosphoribosyltransferase OS=Rattus norvegicus GN=Hprt1 PE=1 SV=1 - [HPRT_RAT]	171.26	33.49	6	6	24.4615	0.93475	0.99529	1.09254	0.97673	1.00353	0.988711	1.06818	1.05542
G3V9F3	Myosin phosphatase Rho-interacting protein OS=Rattus norvegicus GN=Mprip PE=4 SV=1 - [G3V9F3_RAT]	171.26	6.32	4	4	116.942	1.0362	0.966975	0.981165	0.964979	0.923614	0.984337	1.07183	1.01878
D3ZLL8	Protein LOC100909878 OS=Rattus norvegicus GN=LOC691716 PE=3 SV=1 - [D3ZLL8_RAT]	170.45	33.08	3	3	14.8449	1.04389	0.918468	0.889493	0.924162	1.0591	1.11199	1.13502	1.03778
D4A9U4	Elastin OS=Rattus norvegicus GN=Eln PE=4 SV=1 - [D4A9U4_RAT]	170.42	6.55	4	4	71.7805	1.07099	0.972245	0.839726	0.815496	1.23346	1.03038	0.943262	1.08205
P12001	60S ribosomal protein L18 OS=Rattus norvegicus GN=Rpl18 PE=2 SV=2 - [RL18_RAT]	170.06	24.47	4	4	21.6452	0.944637	1.07845	1.0149	1.0334	0.963314	0.943667	1.04048	0.904927
P13264	Glutaminase kidney isoform, mitochondrial OS=Rattus norvegicus GN=Gls PE=1 SV=2 - [GLSK_RAT]	169.88	9.2	4	4	73.9762	1.02017	0.926823	1.00461	1.05622	0.945519	0.976573	1.07679	1.02837
O88656	Actin-related protein 2/3 complex subunit 1B OS=Rattus norvegicus GN=Arpc1b PE=2 SV=3 - [ARC1B_RAT]	169.7	15.05	4	4	41.0305	0.884396	0.970495	1.13573	1.08081	1.06827	1.004	0.953596	0.965059
G3V6T1	Coatomer subunit alpha OS=Rattus norvegicus GN=Copa PE=4 SV=1 - [G3V6T1_RAT]	169.62	8.5	8	8	138.272	0.892726	0.969053	0.95829	0.977858	1.05277	1.07931	1.07839	1.06013
Q6RUV5	Ras-related C3 botulinum toxin substrate 1 OS=Rattus norvegicus GN=Rac1 PE=1 SV=1 - [RAC1_RAT]	168.84	16.15	2	2	21.4362	1.07475	1.09234	1.07195	1.0446	0.930943	0.963886	0.99009	1.0881
B5DF65	Biliverdin reductase B (Flavin reductase (NADPH)) OS=Rattus norvegicus GN=Blvrb PE=2 SV=1 - [B5DF65_RAT]	168.84	29.61	3	3	22.0803	1.19738	0.932815	0.843062	1.08869	0.966258	0.877592	1.18646	1.0834
P14408	Fumarate hydratase, mitochondrial OS=Rattus norvegicus GN=Fh PE=1 SV=1 - [FUMH_RAT]	168.64	13.61	5	5	54.429	1.13073	1.04668	1.04416	0.958449	0.999402	1.0061	0.93124	0.959041
F7FEZ6	Heterogeneous nuclear ribonucleoprotein A1 OS=Rattus norvegicus GN=Hnrnpa1 PE=4 SV=1 - [F7FEZ6_RAT]	168.49	10.31	2	3	34.2023	0.991059	0.973474	1.01984	0.888286	1.02978	1.06159	0.993554	1.08402
P63086	Mitogen-activated protein kinase 1 OS=Rattus norvegicus GN=Mapk1 PE=1 SV=3 - [MK01_RAT]	167.81	25.42	5	6	41.2492	0.890767	0.975223	1.0602	0.989761	0.973273	1.04488	1.01807	1.08878
P00507	Aspartate aminotransferase, mitochondrial OS=Rattus norvegicus GN=Got2 PE=1 SV=2 - [AATM_RAT]	167.1	11.16	4	4	47.2841	0.921596	1.03934	1.04963	1.13836	1.01399	0.992226	0.919685	0.977207
A0A096MK54	Protein Synm OS=Rattus norvegicus GN=Synm PE=3 SV=1 - [A0A096MK54_RAT]	166.59	7.49	7	7	140.676	1.05718	1.07104	1.11117	1.08693	0.900483	1.00192	0.901919	0.936566
A0A0A0MXW3	Histone H2A (Fragment) OS=Rattus norvegicus GN=H2afz PE=3 SV=1 - [A0A0A0MXW3_RAT]	166.1	31.5	2	4	13.4135	0.899779	1.09496	0.774328	0.944174	1.06431	1.11673	1.0067	1.15304
D3ZMX6	Protein Sntb2 OS=Rattus norvegicus GN=Sntb2 PE=4 SV=2 - [D3ZMX6_RAT]	165.28	17.05	8	8	56.6324	1.05145	1.0105	0.909189	0.957625	1.05626	1.10384	0.96388	0.977245
D3ZUC9	Oxidative-stress responsive 1 (Predicted) OS=Rattus norvegicus GN=Oxsr1 PE=4 SV=1 - [D3ZUC9_RAT]	164.64	7.97	3	3	58.1681	0.98416	1.02132	0.987037	0.985774	1.03253	0.967552	1.08168	1.06297
P35435	ATP synthase subunit gamma, mitochondrial OS=Rattus norvegicus GN=Atp5c1 PE=1 SV=2 - [ATPG_RAT]	164.36	16.12	4	4	30.1717	1.02763	0.97634	1.03884	1.13641	0.979957	0.990803	0.920424	1.00224
P13086	Succinyl-CoA ligase [ADP/GDP-forming] subunit alpha, mitochondrial OS=Rattus norvegicus GN=Suclg1 PE=2 SV=2 - [SUCA_RAT]	163.72	18.5	4	4	36.125	0.991144	0.994457	0.877238	0.991811	1.06821	1.07684	1.03716	1.06015
M0R4V7	Protein Npnt OS=Rattus norvegicus GN=Npnt PE=4 SV=1 - [M0R4V7_RAT]	163.58	4.95	2	2	62.6204	0.901558	0.885769	0.900901	1.01867	0.994042	1.13628	1.17682	1.05108
D3ZH41	Cytoskeleton-associated protein 4 (Predicted) OS=Rattus norvegicus GN=Ckap4 PE=4 SV=2 - [D3ZH41_RAT]	163.26	19.63	6	6	36.2937	1.09635	0.960669	1.01565	1.04264	1.04059	0.961028	0.980822	0.979487
D3ZWC6	Protein Sntb1 OS=Rattus norvegicus GN=Sntb1 PE=4 SV=1 - [D3ZWC6_RAT]	162.82	16.88	6	6	58.2561	1.02267	1.03779	0.910369	0.999159	1.07361	0.981143	0.965282	0.946355
F1LZJ4	Hydroxypyruvate isomerase OS=Rattus norvegicus GN=Hyi PE=3 SV=2 - [F1LZJ4_RAT]	162.34	27.08	5	5	30.5705	0.99747	1.04204	1.00122	1.02711	1.02338	0.99353	1.06532	1.02745
P08753	Guanine nucleotide-binding protein G(k) subunit alpha OS=Rattus norvegicus GN=Gnai3 PE=1 SV=3 - [GNAI3_RAT]	161.67	15.54	2	4	40.4962	1.03094	0.991026	1.00811	1.10779	1.01437	0.919353	0.947029	0.9979
Q99MZ8	LIM and SH3 domain protein 1 OS=Rattus norvegicus GN=Lasp1 PE=1 SV=1 - [LASP1_RAT]	161.13	19.77	4	4	29.9514	0.895094	0.705401	0.706166	0.771302	1.15634	1.14131	1.04845	1.03505
G3V7W1	Programmed cell death 6 (Predicted), isoform CRA_a OS=Rattus norvegicus GN=Pdcd6 PE=4 SV=1 - [G3V7W1_RAT]	160.96	30.89	4	4	21.8908	0.889532	1.14408	1.07677	0.97138	0.994917	0.926031	1.04375	0.968976
G3V6P2	Dihydrolipoamide S-succinyltransferase (E2 component of 2-oxo-glutarate complex), isoform CRA_a OS=Rattus norvegicus GN=Dlst PE=3 SV=1 - [G3V6P2_RAT]	160.7	9.03	3	3	48.8684	1.1393	1.0648	0.986952	1.0467	0.916744	0.974613	0.93616	0.977626
D4A8G5	Protein Tgfbi OS=Rattus norvegicus GN=Tgfbi PE=4 SV=2 - [D4A8G5_RAT]	160.48	8.18	4	4	74.7058	0.871842	0.954887	0.971491	0.950344	1.01845	1.07066	1.0215	1.10957
F1M978	Inositol monophosphatase 1 OS=Rattus norvegicus GN=Impa1 PE=4 SV=1 - [F1M978_RAT]	159.89	20.22	4	4	30.4754	0.979932	0.977446	1.12867	1.13613	0.933163	0.936813	0.87412	0.924321
F1LN18	Hypoxia up-regulated protein 1 OS=Rattus norvegicus GN=Hyou1 PE=3 SV=1 - [F1LN18_RAT]	159.85	9.41	6	6	111.222	1.13838	1.02094	1.00772	0.997318	0.942296	0.894234	1.07483	0.973683
G3V804	Sideroflexin OS=Rattus norvegicus GN=Sfxn3 PE=3 SV=1 - [G3V804_RAT]	159.74	18.07	4	4	35.4286	1.1812	1.09818	0.930152	0.984277	0.907457	0.869814	1.07387	0.920298
Q9EQX9	Ubiquitin-conjugating enzyme E2 N OS=Rattus norvegicus GN=Ube2n PE=1 SV=1 - [UBE2N_RAT]	159.39	34.21	4	4	17.113	1.00326	1.03009	1.12384	1.01988	0.964277	0.971794	1.03765	0.994303
Q2PQA9	Kinesin-1 heavy chain OS=Rattus norvegicus GN=Kif5b PE=1 SV=1 - [KINH_RAT]	159.32	11.94	9	9	109.463	1.02018	1.01043	0.994636	0.946046	1.01278	1.00423	1.09887	1.0108
F1LRW6	Calcium-transporting ATPase OS=Rattus norvegicus GN=Atp2b1 PE=3 SV=1 - [F1LRW6_RAT]	159.14	6.15	1	5	129.019	1.13456	0.973193	0.9701	1.09074	0.961577	1.03399	0.85594	0.992093
P63095	Guanine nucleotide-binding protein G(s) subunit alpha isoforms short OS=Rattus norvegicus GN=Gnas PE=1 SV=1 - [GNAS2_RAT]	159.09	14.97	4	5	45.6349	1.03233	0.971446	1.03847	1.00718	1.03117	1.01981	0.943771	1.0017
M0R3X6	Carbonyl reductase [NADPH] 1 OS=Rattus norvegicus GN=Cbr1 PE=3 SV=1 - [M0R3X6_RAT]	158.84	13.72	3	3	30.5919	1.01989	0.931996	1.00066	0.983863	1.02368	0.966765	0.989067	1.16207
Q5HZV9	Protein phosphatase 1 regulatory subunit 7 OS=Rattus norvegicus GN=Ppp1r7 PE=1 SV=1 - [PP1R7_RAT]	157.59	18.61	4	4	41.2714	0.995709	0.993945	1.03313	0.954159	1.00329	0.997307	0.983382	1.01426
G3V7L6	26S protease regulatory subunit 7 OS=Rattus norvegicus GN=Psmc2 PE=3 SV=1 - [G3V7L6_RAT]	157.57	14.55	5	5	48.6031	1.02082	1.05625	0.911508	0.998213	0.992264	1.06441	0.96811	0.930139
P36201	Cysteine-rich protein 2 OS=Rattus norvegicus GN=Crip2 PE=2 SV=1 - [CRIP2_RAT]	157.41	29.33	4	4	22.6811	0.742806	0.874498	0.784958	0.889579	1.32258	1.26212	0.962027	1.02163
Q99ML5	Prenylcysteine oxidase OS=Rattus norvegicus GN=Pcyox1 PE=1 SV=1 - [PCYOX_RAT]	157.38	18.06	6	6	56.2516	1.13272	1.09576	1.05593	1.08355	1.00866	0.866878	0.958346	0.889977
D4A6G6	Protein LOC100362339 OS=Rattus norvegicus GN=LOC100362339 PE=4 SV=1 - [D4A6G6_RAT]	156.61	28.28	4	4	16.1076	0.933173	1.00024	1.04793	0.994572	1.0357	1.01974	1.03816	0.980331
P62747	Rho-related GTP-binding protein RhoB OS=Rattus norvegicus GN=Rhob PE=1 SV=1 - [RHOB_RAT]	156.32	20.92	1	2	22.1091	1.00779	0.965659	0.966826	1.03145	1.02494	1.00326	1.06531	0.990118
Q68FR9	Elongation factor 1-delta OS=Rattus norvegicus GN=Eef1d PE=1 SV=2 - [EF1D_RAT]	155.82	22.06	4	4	31.3109	1.11548	0.937889	0.931734	0.987167	1.02672	0.978511	1.00078	1.09056
P19944	60S acidic ribosomal protein P1 OS=Rattus norvegicus GN=Rplp1 PE=3 SV=1 - [RLA1_RAT]	155.74	14.04	1	1	11.4907	0.838209	1.09337	0.832608	0.79187	0.894049	0.822677	1.36632	1.32028
F1M5X1	Protein Rrbp1 OS=Rattus norvegicus GN=Rrbp1 PE=4 SV=2 - [F1M5X1_RAT]	154.46	4.78	5	5	156.412	0.969973	1.00335	1.04313	0.998262	1.08604	1.02039	1.01375	0.985316
D3ZRX9	Calponin OS=Rattus norvegicus GN=Cnn2 PE=3 SV=2 - [D3ZRX9_RAT]	154.44	20	3	3	24.111	0.834544	0.965241	0.976708	0.979749	1.02321	0.925706	1.12384	1.14788
D3ZLA3	Copine 3 protein OS=Rattus norvegicus GN=Cpne3 PE=2 SV=1 - [D3ZLA3_RAT]	154.05	10.32	4	5	59.648	0.98503	1.00879	1.02525	1.02804	0.987255	0.946455	1.02433	0.975564
Q32PZ3	Protein unc-45 homolog A OS=Rattus norvegicus GN=Unc45a PE=2 SV=1 - [UN45A_RAT]	153.84	9.64	7	7	103.176	1.01879	1.05301	0.929449	0.961185	0.958024	0.960458	1.13614	1.02403
F1LPV8	Succinyl-CoA ligase subunit beta OS=Rattus norvegicus GN=Suclg2 PE=3 SV=2 - [F1LPV8_RAT]	153.42	14.85	6	6	46.6095	1.01366	1.02451	0.980292	1.01927	0.989793	1.06654	0.92123	1.0006
P29314	40S ribosomal protein S9 OS=Rattus norvegicus GN=Rps9 PE=1 SV=4 - [RS9_RAT]	153.33	22.68	5	5	22.5776	0.832771	0.915839	0.941831	0.911247	1.08246	1.14079	1.14233	1.15915
Q3MHS9	Chaperonin containing Tcp1, subunit 6A (Zeta 1) OS=Rattus norvegicus GN=Cct6a PE=2 SV=1 - [Q3MHS9_RAT]	152.87	22.22	11	11	57.9807	0.943527	0.960565	1.02149	1.05149	1.02492	1.05158	0.977071	1.01248
I6L9G5	Protein Rcn3 OS=Rattus norvegicus GN=Rcn3 PE=2 SV=1 - [I6L9G5_RAT]	152.28	17.99	4	4	37.9182	1.10383	0.988707	1.09301	1.04775	0.948971	1.00643	0.976027	0.958105
Q6P7Q4	Lactoylglutathione lyase OS=Rattus norvegicus GN=Glo1 PE=1 SV=3 - [LGUL_RAT]	152.26	25	4	4	20.8063	0.945534	1.0334	1.01069	0.969507	0.993303	0.960223	1.00559	1.05382
D3ZDQ9	Protein Sgca OS=Rattus norvegicus GN=Sgca PE=4 SV=1 - [D3ZDQ9_RAT]	151.92	11.37	3	3	43.1293	1.1786	1.03936	0.807264	0.98845	1.06758	1.07604	0.953534	0.883028
P47820	Angiotensin-converting enzyme OS=Rattus norvegicus GN=Ace PE=2 SV=1 - [ACE_RAT]	151.6	4.34	5	5	150.812	0.811973	0.961167	1.05476	0.931605	0.941064	0.953998	1.17924	1.1914
F1LSQ6	Proteasome subunit alpha type OS=Rattus norvegicus GN=Psma7 PE=3 SV=1 - [F1LSQ6_RAT]	151.4	19.29	4	4	28.3809	1.07357	0.994241	1.13652	0.967957	1.00513	0.927576	0.945956	0.901467
D3ZIL6	Enoyl Coenzyme A hydratase domain containing 2 (Predicted), isoform CRA_a OS=Rattus norvegicus GN=Echdc2 PE=3 SV=1 - [D3ZIL6_RAT]	150.46	10.81	2	2	31.7588	1.32534	0.99263	0.90527	0.916185	1.00354	0.802204	1.19874	0.9069
O88764	Death-associated protein kinase 3 OS=Rattus norvegicus GN=Dapk3 PE=1 SV=1 - [DAPK3_RAT]	150.38	15.18	5	5	51.4178	0.947666	1.00576	0.883919	0.897499	0.994127	1.00697	1.18276	1.12493
P11730	Calcium/calmodulin-dependent protein kinase type II subunit gamma OS=Rattus norvegicus GN=Camk2g PE=2 SV=1 - [KCC2G_RAT]	150.03	17.84	3	7	59.0011	0.978036	1.0075	1.02205	1.00479	1.04909	1.10129	0.925285	0.997014
Q05030	Platelet-derived growth factor receptor beta OS=Rattus norvegicus GN=Pdgfrb PE=2 SV=2 - [PGFRB_RAT]	149.69	5.83	5	5	122.75	0.986342	1.01379	0.944219	0.956091	1.07196	0.983125	0.943686	1.03705
D3ZUB0	Protein Rcn1 OS=Rattus norvegicus GN=Rcn1 PE=4 SV=1 - [D3ZUB0_RAT]	148.8	21.54	6	6	38.0666	1.00002	0.975529	1.07221	1.04713	0.972541	0.974262	0.989027	0.954364
D4A8H8	Cytoplasmic FMR1 interacting protein 1 (Predicted) OS=Rattus norvegicus GN=Cyfip1 PE=4 SV=1 - [D4A8H8_RAT]	148.38	5.27	5	5	145.164	0.973812	0.967922	0.951039	1.02548	1.02321	1.0337	1.10186	1.00341
Q7M767	Ubiquitin-conjugating enzyme E2 variant 2 OS=Rattus norvegicus GN=Ube2v2 PE=1 SV=3 - [UB2V2_RAT]	148.31	35.86	2	5	16.3422	1.06808	1.02953	1.13849	1.05351	0.972276	0.96532	0.918322	0.994326
F1LZX9	Protein Itgav OS=Rattus norvegicus GN=Itgav PE=3 SV=2 - [F1LZX9_RAT]	148.01	10.94	9	9	114.739	0.925811	1.07219	1.11387	1.06103	0.99881	0.961693	0.908338	0.934235
Q920L2	Succinate dehydrogenase [ubiquinone] flavoprotein subunit, mitochondrial OS=Rattus norvegicus GN=Sdha PE=1 SV=1 - [SDHA_RAT]	147.48	16.77	7	7	71.5697	1.03834	1.0711	1.03299	1.08801	0.971607	0.945012	0.947273	0.947044
E9PTD2	Phosphatidylinositol-binding clathrin assembly protein OS=Rattus norvegicus GN=Picalm PE=4 SV=2 - [E9PTD2_RAT]	147.08	8.71	4	4	64.6071	0.844308	1.01383	0.964906	0.96012	1.10694	0.978598	1.14765	1.01221
P24049	60S ribosomal protein L17 OS=Rattus norvegicus GN=Rpl17 PE=2 SV=3 - [RL17_RAT]	147	21.74	3	3	21.3834	0.854454	0.94157	0.846887	0.908191	1.12914	1.07431	1.11435	1.16596
G3V7X5	SPARC-like 1 (Mast9, hevin), isoform CRA_a OS=Rattus norvegicus GN=Sparcl1 PE=4 SV=1 - [G3V7X5_RAT]	146.48	9.46	5	5	70.51	1.06827	1.12229	0.900071	0.856729	0.989877	0.865432	1.08274	1.02163
Q63569	26S protease regulatory subunit 6A OS=Rattus norvegicus GN=Psmc3 PE=2 SV=1 - [PRS6A_RAT]	144.64	18.22	5	6	49.1294	1.02411	0.968528	1.0382	0.987649	1.02538	1.0501	1.00903	1.04356
G3V6P8	Guanine nucleotide-binding protein subunit gamma OS=Rattus norvegicus GN=Gng12 PE=3 SV=1 - [G3V6P8_RAT]	144.2	31.94	2	2	7.98008	0.947948	1.01033	1.03982	1.13408	1.01016	1.00343	0.936713	0.961931
F1M155	Protein Svil OS=Rattus norvegicus GN=Svil PE=4 SV=2 - [F1M155_RAT]	143.63	3.78	7	7	242.119	0.937509	1.02069	0.992951	0.86365	0.966192	1.01329	1.03328	1.09006
D4AE68	Guanine nucleotide binding protein, alpha q polypeptide, isoform CRA_a OS=Rattus norvegicus GN=Gnaq PE=4 SV=2 - [D4AE68_RAT]	143.08	12.81	2	4	42.1313	0.934491	1.03301	0.962352	1.03116	0.995793	0.971444	1.03958	1.00768
F1LWJ5	Protein Diaph2 (Fragment) OS=Rattus norvegicus GN=Diaph2 PE=4 SV=2 - [F1LWJ5_RAT]	142.97	4.66	2	2	98.1761	1.15329	0.992203	1.00385	1.04428	1.04742	0.967154	1.08773	0.987839
P36972	Adenine phosphoribosyltransferase OS=Rattus norvegicus GN=Aprt PE=1 SV=1 - [APT_RAT]	142.06	20.56	4	4	19.5334	0.873107	0.992348	1.03559	0.992144	1.03427	1.0116	0.971389	1.16597
G3V9U2	3-ketoacyl-CoA thiolase, mitochondrial OS=Rattus norvegicus GN=Acaa2 PE=3 SV=2 - [G3V9U2_RAT]	141	9.85	3	3	41.7575	1.45145	1.21141	0.834138	1.00618	0.947196	1.11533	0.854713	0.690264
D3ZQ25	Fibulin-1 OS=Rattus norvegicus GN=Fbln1 PE=3 SV=1 - [D3ZQ25_RAT]	140.84	8.79	5	5	78.0195	1.04982	1.05692	0.972826	1.08828	1.00794	0.922674	0.937066	0.87902
Q9Z2J4	Nexilin OS=Rattus norvegicus GN=Nexn PE=1 SV=1 - [NEXN_RAT]	140.79	9.45	6	7	78.3453	0.976855	0.961614	1.06381	1.01233	1.03745	1.10626	0.894962	0.923881
Q5M8C3	Protein Serpina4 OS=Rattus norvegicus GN=Serpina4 PE=2 SV=1 - [Q5M8C3_RAT]	140.72	8.75	4	4	48.0169	0.714253	0.729287	0.997272	1.17725	0.989434	0.953416	1.11867	1.26346
F1LPM3	Sorbin and SH3 domain-containing protein 2 OS=Rattus norvegicus GN=Sorbs2 PE=4 SV=2 - [F1LPM3_RAT]	140.56	7.86	6	6	134.055	1.07549	0.991072	0.918736	0.784312	1.07456	1.03712	1.00565	1.06752
P18163	Long-chain-fatty-acid--CoA ligase 1 OS=Rattus norvegicus GN=Acsl1 PE=1 SV=1 - [ACSL1_RAT]	140.24	5.29	4	4	78.1282	1.33301	1.29408	0.70428	0.773727	0.994734	1.04726	1.03641	0.870133
P62832	60S ribosomal protein L23 OS=Rattus norvegicus GN=Rpl23 PE=2 SV=1 - [RL23_RAT]	139.18	35.71	4	4	14.8561	0.940632	0.899426	0.951328	0.925947	1.12204	1.04854	1.12538	0.994915
M0RA79	Protein LOC691828 (Fragment) OS=Rattus norvegicus GN=LOC691828 PE=4 SV=1 - [M0RA79_RAT]	138.94	23.23	2	2	10.9524	1.33374	1.26757	0.984231	1.02107	0.919049	0.837403	1.14147	0.645119
P11240	Cytochrome c oxidase subunit 5A, mitochondrial OS=Rattus norvegicus GN=Cox5a PE=1 SV=1 - [COX5A_RAT]	138.71	21.23	3	3	16.1193	1.08766	1.17305	0.973652	1.11519	0.927999	1.00462	0.94877	0.931398
Q794E4	Heterogeneous nuclear ribonucleoprotein F OS=Rattus norvegicus GN=Hnrnpf PE=1 SV=3 - [HNRPF_RAT]	138.13	10.6	1	3	45.7009	0.936462	1.03678	0.919953	0.998614	1.05418	1.03216	0.965919	1.02929
Q5U2X8	Acyl-CoA thioesterase 9 OS=Rattus norvegicus GN=Acot9 PE=2 SV=1 - [Q5U2X8_RAT]	138.04	16.17	6	6	50.4109	1.01608	0.970438	0.99826	1.05555	0.974397	0.97314	1.00921	0.962865
F1M8L5	Propionyl-CoA carboxylase alpha chain, mitochondrial OS=Rattus norvegicus GN=Pcca PE=4 SV=2 - [F1M8L5_RAT]	137.77	10.54	5	5	69.1864	0.919195	1.16852	0.963146	1.04061	1.03277	1.02209	0.962789	0.970623
B2RYP0	Protein Rhoc OS=Rattus norvegicus GN=Rhoc PE=2 SV=1 - [B2RYP0_RAT]	137.12	12.95	1	2	22.0223	0.996007	0.965659	1.00841	0.984221	1.04569	1.03573	1.03136	0.983356
Q9JI92	Syntenin-1 OS=Rattus norvegicus GN=Sdcbp PE=1 SV=1 - [SDCB1_RAT]	136.94	13.33	3	3	32.4027	0.979608	1.07807	1.01968	0.915086	1.28161	0.902859	1.01934	0.939424
Q5XI38	Lymphocyte cytosolic protein 1 OS=Rattus norvegicus GN=Lcp1 PE=2 SV=1 - [Q5XI38_RAT]	136.86	6.54	2	4	70.0777	1.18482	0.936276	1.13011	1.00776	0.91929	0.927312	0.887853	0.985468
Q9JI03	Collagen alpha-1(V) chain OS=Rattus norvegicus GN=Col5a1 PE=1 SV=1 - [CO5A1_RAT]	136.84	2.66	3	3	183.874	1.12667	1.14006	1.00222	0.948555	1.01682	0.990063	0.988957	0.830222
B0BN52	Mitochondrial carrier homolog 2 (C. elegans) OS=Rattus norvegicus GN=Mtch2 PE=2 SV=1 - [B0BN52_RAT]	136.67	10.56	2	2	33.506	1.08382	1.06902	0.982706	0.980066	0.992537	0.856914	1.04536	0.89286
P32198	Carnitine O-palmitoyltransferase 1, liver isoform OS=Rattus norvegicus GN=Cpt1a PE=1 SV=2 - [CPT1A_RAT]	136.63	4.27	3	3	88.0687	0.939148	1.13489	1.07794	1.02237	1.00114	0.970004	0.993373	0.919453
Q5U2W0	Protein Sun1 OS=Rattus norvegicus GN=Sun1 PE=2 SV=1 - [Q5U2W0_RAT]	136.34	9.25	5	5	84.7356	1.09647	0.982263	1.04406	1.02501	0.94209	0.950951	0.934082	1.06761
P10888	Cytochrome c oxidase subunit 4 isoform 1, mitochondrial OS=Rattus norvegicus GN=Cox4i1 PE=1 SV=1 - [COX41_RAT]	136.13	20.71	3	3	19.5021	1.1273	1.11545	0.999657	1.12227	0.941918	0.956339	0.88253	0.882211
D3ZXD2	Protein Abca8 (Fragment) OS=Rattus norvegicus GN=Abca8a PE=3 SV=2 - [D3ZXD2_RAT]	135.83	4.97	7	7	180.344	1.0416	1.09681	0.896106	1.034	1.00099	0.941038	0.870151	1.01805
B0BNN3	Carbonic anhydrase 1 OS=Rattus norvegicus GN=Ca1 PE=1 SV=1 - [CAH1_RAT]	135.65	13.41	3	3	28.2822	1.08827	0.687595	1.03078	1.47928	0.930785	0.750466	1.2953	0.720743
Q499Q4	Phosphoglucomutase 1 OS=Rattus norvegicus GN=Pgm1 PE=2 SV=2 - [Q499Q4_RAT]	135.51	19.22	8	8	61.3516	0.950242	0.998694	1.0609	1.06128	0.990507	0.976384	0.934042	1.0082
D4A917	Protein Ltbp4 OS=Rattus norvegicus GN=Ltbp4 PE=4 SV=2 - [D4A917_RAT]	135.29	4.6	4	4	174.406	1.1006	0.781349	0.780926	0.90359	1.29821	1.20052	1.01902	0.992712
Q66HA8	Heat shock protein 105 kDa OS=Rattus norvegicus GN=Hsph1 PE=2 SV=1 - [HS105_RAT]	135.24	8.16	5	5	96.3574	1.10023	0.912174	1.05846	0.929925	0.950324	1.01109	1.07027	0.977768
Q6AYU5	Poly(RC) binding protein 2 OS=Rattus norvegicus GN=Pcbp2 PE=2 SV=1 - [Q6AYU5_RAT]	135.08	11.51	3	3	38.5556	1.04064	0.89184	0.860746	0.889061	1.05485	0.937843	1.0886	0.954889
Q6IG00	Keratin, type II cytoskeletal 4 OS=Rattus norvegicus GN=Krt4 PE=3 SV=1 - [K2C4_RAT]	134.99	2.99	1	2	57.631	0.974232	0.891169	1.19512	1.14239	0.948582	0.997683	0.904333	1.00408
P09456	cAMP-dependent protein kinase type I-alpha regulatory subunit OS=Rattus norvegicus GN=Prkar1a PE=2 SV=2 - [KAP0_RAT]	134.98	12.07	4	4	43.068	0.964335	0.971009	1.02562	1.01471	0.977878	0.969783	1.0226	0.966752
F1M0L7	Annexin (Fragment) OS=Rattus norvegicus GN=Anxa3 PE=3 SV=2 - [F1M0L7_RAT]	134.82	17.28	3	4	36.2626	0.996429	1.0101	1.02479	1.12157	0.902484	0.970928	0.964795	0.980719
F1LS29	Calpain-1 catalytic subunit OS=Rattus norvegicus GN=Capn1 PE=4 SV=1 - [F1LS29_RAT]	134.62	6.03	4	4	82.0482	0.95222	1.03925	1.05988	1.01304	0.978327	0.960899	0.982895	1.04788
Q6AY84	Secernin-1 OS=Rattus norvegicus GN=Scrn1 PE=1 SV=1 - [SCRN1_RAT]	134.4	12.56	4	4	46.3666	1.07823	0.835959	0.877616	0.844494	1.32138	1.08941	1.04118	0.903267
O55215	Ribosomal protein S2 OS=Rattus norvegicus GN=Rps2-ps6 PE=2 SV=1 - [O55215_RAT]	134.33	22.8	5	5	27.2135	0.920332	0.969297	0.922629	1.02618	1.05192	1.05	1.05147	1.0707
Q5I0D1	Glyoxalase domain-containing protein 4 OS=Rattus norvegicus GN=Glod4 PE=1 SV=1 - [GLOD4_RAT]	134.11	27.18	6	6	33.2465	1.03466	1.04286	1.02822	1.03965	0.941106	1.00187	0.928108	0.994455
B0BNE5	S-formylglutathione hydrolase OS=Rattus norvegicus GN=Esd PE=2 SV=1 - [ESTD_RAT]	134.02	13.48	2	2	31.3434	0.88934	1.02263	0.96206	1.04328	0.954795	1.042	0.995049	1.06858
P68101	Eukaryotic translation initiation factor 2 subunit 1 OS=Rattus norvegicus GN=Eif2s1 PE=1 SV=2 - [IF2A_RAT]	133.47	14.6	4	4	36.0854	1.03057	0.968323	0.992645	0.941897	1.01072	1.04472	1.00355	1.07617
D3Z8W1	Protein LOC102554602 OS=Rattus norvegicus GN=LOC680384 PE=4 SV=1 - [D3Z8W1_RAT]	132.52	31.45	4	4	14.2728	0.818401	1.04183	0.934878	0.906944	1.05095	0.915421	1.19208	1.13261
G3V9R8	Heterogeneous nuclear ribonucleoprotein C OS=Rattus norvegicus GN=Hnrnpc PE=1 SV=2 - [HNRPC_RAT]	132.18	12.42	3	3	32.8371	1.01902	1.01422	1.13681	0.961798	1.04151	1.05205	0.946225	0.989348
A0JPJ7	Obg-like ATPase 1 OS=Rattus norvegicus GN=Ola1 PE=2 SV=1 - [OLA1_RAT]	132.07	11.87	4	4	44.5072	0.896009	0.980631	1.01357	1.0187	1.0191	1.05815	1.01672	1.06101
Q6TXE9	LRRGT00050 OS=Rattus norvegicus GN=Eprs PE=2 SV=1 - [Q6TXE9_RAT]	132.05	4.37	5	5	166.676	0.979749	0.92651	1.052	1.01245	1.00383	1.12285	0.975313	0.986579
H7C5Y5	60S ribosomal protein L6 OS=Rattus norvegicus GN=Rpl6 PE=3 SV=1 - [H7C5Y5_RAT]	131.85	17.51	5	5	33.6309	1.05282	1.0826	0.992865	0.925223	1.00206	1.11371	0.974285	0.950214
Q6AYI1	DEAD (Asp-Glu-Ala-Asp) box polypeptide 5 OS=Rattus norvegicus GN=Ddx5 PE=1 SV=1 - [Q6AYI1_RAT]	131.78	9.59	4	6	69.1958	1.01955	0.962631	0.866494	0.896141	1.02715	1.07001	1.02558	1.03893
D3ZU74	Cytoplasmic dynein 1 intermediate chain 2 OS=Rattus norvegicus GN=Dync1i2 PE=4 SV=1 - [D3ZU74_RAT]	131.68	12.58	4	4	68.3207	1.07652	0.993529	0.958716	0.952822	1.03156	0.988682	1.03977	1.00131
B0BMW0	RAB14, member RAS oncogene family OS=Rattus norvegicus GN=Rab14 PE=2 SV=1 - [B0BMW0_RAT]	131.61	32.09	4	5	23.8819	0.916998	0.980299	1.04139	0.998061	1.00241	1.06995	0.987281	0.982428
G3V6W6	Protein Psmc6 OS=Rattus norvegicus GN=Psmc6 PE=3 SV=1 - [G3V6W6_RAT]	131.43	9.93	3	3	45.768	1.05132	0.909676	0.942568	0.875784	1.12395	1.06113	1.03111	1.11966
D3ZIC4	Protein phosphatase 1 regulatory subunit OS=Rattus norvegicus GN=Ppp1r12b PE=4 SV=1 - [D3ZIC4_RAT]	130.99	4.03	4	4	111.321	0.978828	0.971195	1.10323	1.04008	1.00766	1.07451	0.952581	0.963544
D3ZJ08	Histone H3 OS=Rattus norvegicus GN=Hist2h3c2 PE=3 SV=1 - [D3ZJ08_RAT]	130.71	16.91	3	3	15.3785	1.05758	1.01492	0.995814	1.06833	1.01501	1.04841	0.882043	0.960798
P80254	D-dopachrome decarboxylase OS=Rattus norvegicus GN=Ddt PE=1 SV=3 - [DOPD_RAT]	130.31	37.29	5	5	13.1248	1.0788	1.04702	1.01487	1.0361	0.932428	0.931084	0.927266	1.00717
P83941	Transcription elongation factor B polypeptide 1 OS=Rattus norvegicus GN=Tceb1 PE=1 SV=1 - [ELOC_RAT]	130.26	28.57	2	2	12.465	0.93508	1.00795	1.18482	1.01403	0.994732	0.936659	0.950973	0.920561
O88350	Putative hydrolase RBBP9 OS=Rattus norvegicus GN=Rbbp9 PE=1 SV=2 - [RBBP9_RAT]	129.58	10.75	2	2	20.9814	1.03484	0.955051	0.937954	0.920573	0.98287	1.05013	0.986238	1.11824
B1WC34	Protein Prkcsh OS=Rattus norvegicus GN=Prkcsh PE=2 SV=1 - [B1WC34_RAT]	129.21	9.9	4	4	59.1811	1.31303	0.981527	1.03225	1.02651	0.996871	0.997453	0.99084	0.843459
Q4KLF8	Actin-related protein 2/3 complex subunit 5 OS=Rattus norvegicus GN=Arpc5 PE=1 SV=3 - [ARPC5_RAT]	128.85	20.53	2	2	16.3103	0.856553	0.978335	1.0442	1.00191	1.07523	1.03415	0.974518	0.998714
P04762	Catalase OS=Rattus norvegicus GN=Cat PE=1 SV=3 - [CATA_RAT]	128.67	9.3	3	3	59.7195	1.0084	1.01709	0.971191	1.08425	1.0229	0.990715	1.01186	0.944301
D3ZXP3	Histone H2A OS=Rattus norvegicus GN=H2afx PE=3 SV=1 - [D3ZXP3_RAT]	128.59	21.68	1	4	15.1054	0.856617	1.10066	0.646605	0.954815	1.06818	1.09987	0.925949	1.19655
D3ZSC1	Protein Susd5 OS=Rattus norvegicus GN=Susd5 PE=4 SV=1 - [D3ZSC1_RAT]	128.49	2.42	1	1	67.5129	0.954215	0.866181	0.952503	0.979912	1.05655	1.10195	1.09281	1.01975
Q6P502	T-complex protein 1 subunit gamma OS=Rattus norvegicus GN=Cct3 PE=1 SV=1 - [TCPG_RAT]	128.48	11.01	5	5	60.6084	1.08451	0.855217	0.885884	1.02562	1.07737	0.996223	0.928786	1.02157
G3V9D1	Phosphoinositide phospholipase C OS=Rattus norvegicus GN=Plcd1 PE=4 SV=1 - [G3V9D1_RAT]	128.4	5.29	3	3	85.8559	0.939221	0.972488	1.04369	0.95662	0.985126	0.944278	1.07284	1.01558
F1LZG3	Uncharacterized protein (Fragment) OS=Rattus norvegicus PE=4 SV=2 - [F1LZG3_RAT]	128.21	16.67	1	1	11.8458	1.02024	1.14273	1.07515	1.03464	0.844495	0.974918	1.16372	0.901172
Q4AEF8	Coatomer subunit gamma-1 OS=Rattus norvegicus GN=Copg1 PE=2 SV=1 - [COPG1_RAT]	128.12	6.41	4	4	97.5515	0.961975	0.98436	0.823111	0.898262	0.986281	0.972581	1.35897	1.15304
Q5U2S7	Proteasome (Prosome, macropain) 26S subunit, non-ATPase, 3 OS=Rattus norvegicus GN=Psmd3 PE=2 SV=1 - [Q5U2S7_RAT]	127.8	10.94	5	5	60.6503	1.01238	0.974218	1.06948	1.09159	0.999565	0.982265	1.0279	0.959876
P61972	Nuclear transport factor 2 OS=Rattus norvegicus GN=Nutf2 PE=1 SV=1 - [NTF2_RAT]	127.74	24.41	3	3	14.469	0.997376	0.907711	1.16216	1.06937	0.974602	1.0012	0.914367	1.02987
B2RZ72	Actin related protein 2/3 complex, subunit 4 (Predicted), isoform CRA_a OS=Rattus norvegicus GN=Arpc4 PE=2 SV=1 - [B2RZ72_RAT]	127.74	17.86	3	3	19.6543	1.13314	1.05643	1.07162	0.980739	0.996651	0.970643	0.95338	0.942174
P50503	Hsc70-interacting protein OS=Rattus norvegicus GN=St13 PE=1 SV=1 - [F10A1_RAT]	127.66	14.4	6	6	41.2534	0.949777	0.939344	1.04657	0.961011	1.00357	0.978686	0.993191	0.998519
Q9WVB1	Ras-related protein Rab-6A OS=Rattus norvegicus GN=Rab6a PE=2 SV=2 - [RAB6A_RAT]	127.63	23.08	3	4	23.5749	0.895787	1.11082	1.12589	1.00641	0.962885	0.953816	0.975874	0.938615
Q6PCT9	Proteasome (Prosome, macropain) 26S subunit, non-ATPase, 6 OS=Rattus norvegicus GN=Psmd6 PE=2 SV=1 - [Q6PCT9_RAT]	127.61	6.17	2	2	45.5692	0.973867	1.00334	0.95108	0.885242	1.02586	0.928482	1.1365	1.11736
P62716	Serine/threonine-protein phosphatase 2A catalytic subunit beta isoform OS=Rattus norvegicus GN=Ppp2cb PE=2 SV=1 - [PP2AB_RAT]	127.46	16.5	3	3	35.5523	0.973281	1.04906	1.05478	1.03073	0.983807	0.962631	0.979504	0.94192
P19511	ATP synthase F(0) complex subunit B1, mitochondrial OS=Rattus norvegicus GN=Atp5f1 PE=1 SV=1 - [AT5F1_RAT]	127.16	19.92	5	5	28.8505	0.986047	1.00252	1.04461	1.06838	0.988114	1.0061	0.931864	0.969574
D4A2F1	Agrin OS=Rattus norvegicus GN=Agrn PE=4 SV=2 - [D4A2F1_RAT]	126.95	4.12	6	6	206.452	1.32542	1.05994	0.916394	0.965409	0.993412	0.966356	1.00651	0.919279
F7FKI5	Pyruvate dehydrogenase E1 component subunit alpha OS=Rattus norvegicus GN=Pdha1 PE=4 SV=1 - [F7FKI5_RAT]	126.56	11.03	4	4	43.2227	1.04449	0.950482	0.887773	1.03873	1.02279	1.10431	0.949962	0.982145
P62332	ADP-ribosylation factor 6 OS=Rattus norvegicus GN=Arf6 PE=1 SV=2 - [ARF6_RAT]	126.22	12.57	2	2	20.0694	0.99998	1.11797	1.00405	0.924331	1.00932	1.1004	0.976891	1.01125
P05964	Protein S100-A6 OS=Rattus norvegicus GN=S100a6 PE=1 SV=3 - [S10A6_RAT]	125.85	16.85	2	2	10.0283	1.15274	0.96268	1.10843	1.03819	0.976381	0.98598	0.959955	0.919555
B4F7A5	Cd99 protein OS=Rattus norvegicus GN=Cd99 PE=2 SV=1 - [B4F7A5_RAT]	125.66	10.91	2	2	16.5784	1.01	0.914873	0.882693	1.02084	1.10401	1.09866	1.0014	1.07071
P22734	Catechol O-methyltransferase OS=Rattus norvegicus GN=Comt PE=1 SV=2 - [COMT_RAT]	125.61	18.94	4	4	29.5783	0.89143	1.03301	1.06917	1.05492	0.992416	1.02221	0.975874	0.973064
Q4G079	Protein Aimp1 OS=Rattus norvegicus GN=Aimp1 PE=2 SV=1 - [Q4G079_RAT]	124.73	3.81	1	1	34.552	0.989887	0.995552	1.05928	1.06052	0.999184	1.03135	0.962611	0.981858
Q2PS20	Junctophilin-2 OS=Rattus norvegicus GN=Jph2 PE=2 SV=1 - [JPH2_RAT]	124.63	4.19	2	2	74.2134	1.07235	1.14684	1.01097	0.867877	0.867565	0.852728	0.955197	0.904241
F1LSF2	Protein Smoc1 OS=Rattus norvegicus GN=Smoc1 PE=4 SV=2 - [F1LSF2_RAT]	124.41	13.27	6	6	49.8037	0.805138	0.931607	1.11723	1.01693	1.03146	1.10236	0.947234	1.1997
Q63083	Nucleobindin-1 OS=Rattus norvegicus GN=Nucb1 PE=1 SV=1 - [NUCB1_RAT]	123.91	8.06	3	3	53.4739	1.03483	1.14195	1.19836	0.791222	0.954664	0.856629	0.989096	0.968358
O35987	NSFL1 cofactor p47 OS=Rattus norvegicus GN=Nsfl1c PE=1 SV=1 - [NSF1C_RAT]	123.73	14.05	4	4	40.6554	1.13308	1.03931	1.02051	0.959117	0.957336	1.00962	1.09398	0.859656
G3V811	Coagulation factor XIII A chain OS=Rattus norvegicus GN=F13a1 PE=4 SV=1 - [G3V811_RAT]	123.6	8.74	4	4	83.0016	0.907354	1.00903	0.986323	1.04417	0.974598	1.00608	1.16091	0.917607
A0A0A0MXU8	Caveolin OS=Rattus norvegicus GN=Cav2 PE=3 SV=1 - [A0A0A0MXU8_RAT]	123.43	18.52	2	2	18.2242	0.938926	1.02532	0.988015	1.14281	0.996891	0.91337	1.06403	0.972758
B2RZ27	Protein Sh3bgrl3 OS=Rattus norvegicus GN=Sh3bgrl3 PE=2 SV=1 - [B2RZ27_RAT]	123.38	16.13	1	1	10.4703	1.06904	1.09924	1.13929	1.21634	0.874218	0.911803	0.871549	0.913555
Q5XIT9	Methylcrotonoyl-CoA carboxylase beta chain, mitochondrial OS=Rattus norvegicus GN=Mccc2 PE=2 SV=1 - [MCCB_RAT]	122.95	6.39	2	2	61.4784	1.25936	1.12803	0.938112	0.85381	0.878583	0.930514	1.05943	0.991948
P55314	Complement component C8 beta chain OS=Rattus norvegicus GN=C8b PE=2 SV=2 - [CO8B_RAT]	122.75	8.49	4	4	66.6235	0.966601	0.975993	1.04834	1.04414	0.99444	0.967028	1.06379	1.03615
F8WFR6	Glycogenin-1 (Fragment) OS=Rattus norvegicus GN=Gyg1 PE=4 SV=1 - [F8WFR6_RAT]	122.66	7.25	2	2	37.1224	1.07803	1.10531	1.13428	0.994035	0.935416	0.92487	0.982448	0.852113
Q68FS2	COP9 signalosome complex subunit 4 OS=Rattus norvegicus GN=Cops4 PE=1 SV=1 - [CSN4_RAT]	122.59	11.33	3	3	46.2607	1.07246	0.97996	1.01982	0.977661	0.977519	1.0178	1.02048	0.96281
Q5XID6	Protein Sgcg OS=Rattus norvegicus GN=Sgcg PE=2 SV=1 - [Q5XID6_RAT]	122.05	13.7	3	3	32.1595	0.798058	0.818485	0.837824	0.991384	1.2889	1.2008	1.10165	1.05188
Q2TA68	Dynamin-like 120 kDa protein, mitochondrial OS=Rattus norvegicus GN=Opa1 PE=1 SV=1 - [OPA1_RAT]	122.03	5.94	4	4	111.238	1.00958	1.02305	1.10996	1.03321	0.975174	0.912891	1.06589	1.03198
P05942	Protein S100-A4 OS=Rattus norvegicus GN=S100a4 PE=2 SV=1 - [S10A4_RAT]	122.03	31.68	3	3	11.7687	0.778199	0.895208	0.999791	0.999321	1.15032	1.04906	1.17214	1.07016
B0K020	CDGSH iron-sulfur domain-containing protein 1 OS=Rattus norvegicus GN=Cisd1 PE=3 SV=1 - [CISD1_RAT]	121.98	25.93	2	2	12.0891	1.08341	1.02573	1.02197	1.07356	0.941162	0.97966	0.943645	0.979506
D3ZFY8	Protein LOC100362142 OS=Rattus norvegicus GN=LOC100912618 PE=4 SV=1 - [D3ZFY8_RAT]	121.93	30.61	1	4	16.3442	1.07832	0.994852	1.11898	1.05325	0.975262	0.951487	0.942579	0.969997
G3V7Y3	ATP synthase subunit delta, mitochondrial OS=Rattus norvegicus GN=Atp5d PE=3 SV=1 - [G3V7Y3_RAT]	121.86	13.69	2	2	17.5522	1.11065	1.10851	1.05476	1.12993	0.960844	0.982358	0.882762	0.93266
P02651	Apolipoprotein A-IV OS=Rattus norvegicus GN=Apoa4 PE=2 SV=2 - [APOA4_RAT]	121.26	9.21	3	3	44.4287	0.774135	0.865496	1.02826	0.885658	1.33291	1.17971	0.923945	0.982204
Q499Q2	Protein Tpd52l1 OS=Rattus norvegicus GN=Tpd52l1 PE=2 SV=1 - [Q499Q2_RAT]	121.23	14.72	2	2	18.3362	0.924893	0.904804	0.944481	0.956011	0.866843	0.890095	1.08301	0.95857
Q9EPH1	Alpha-1B-glycoprotein OS=Rattus norvegicus GN=A1bg PE=2 SV=2 - [A1BG_RAT]	120.94	6.24	3	3	56.4425	0.970006	1.37046	0.551221	0.503935	2.08189	1.5301	0.506843	0.489382
D3ZV91	Protein L3hypdh OS=Rattus norvegicus GN=L3hypdh PE=4 SV=1 - [D3ZV91_RAT]	120.8	9.32	2	2	37.8902	1.33383	0.995521	0.987751	1.03175	0.954886	0.870484	1.01822	1.01565
D3ZN37	Rho-associated protein kinase 1 OS=Rattus norvegicus GN=Rock1 PE=4 SV=1 - [D3ZN37_RAT]	120.66	2.96	3	3	114.223	1.05785	1.06021	0.94635	0.980267	0.986134	0.997139	1.03341	1.08624
Z4YNR1	Protein kinase C OS=Rattus norvegicus GN=Prkcd PE=1 SV=1 - [Z4YNR1_RAT]	120.32	7.89	6	6	77.2216	0.840396	0.996584	1.07927	1.01218	1.01273	0.999775	1.0587	1.07988
Q5M8B4	Ficolin (Collagen/fibrinogen domain containing) 1 OS=Rattus norvegicus GN=Fcna PE=2 SV=1 - [Q5M8B4_RAT]	120.3	5.07	1	1	36.5777	0.808759	1.05784	1.03	1.05029	0.98633	0.951107	1.13922	1.00855
P56571	ES1 protein homolog, mitochondrial OS=Rattus norvegicus PE=1 SV=2 - [ES1_RAT]	120.01	33.46	6	6	28.1549	0.902959	0.982707	0.931669	1.12145	1.04603	1.07241	0.925154	1.02397
M0RD75	Uncharacterized protein (Fragment) OS=Rattus norvegicus GN=Rps6 PE=4 SV=1 - [M0RD75_RAT]	119.92	10.93	2	2	28.4039	1.1423	0.959873	0.906808	1.02133	1.00693	1.10423	0.995077	0.99968
A0A096MJY1	Protein LOC691984 OS=Rattus norvegicus GN=Gpc6 PE=3 SV=1 - [A0A096MJY1_RAT]	119.85	11.35	3	4	62.9171	1.05115	1.02993	1.0485	1.00291	0.992466	1.02271	0.988844	0.909018
P30121	Metalloproteinase inhibitor 2 OS=Rattus norvegicus GN=Timp2 PE=1 SV=3 - [TIMP2_RAT]	119.46	10.45	2	2	24.3401	1.04924	0.960554	0.89318	0.91322	0.996728	0.992624	1.28528	0.934828
Q9EPH8	Polyadenylate-binding protein 1 OS=Rattus norvegicus GN=Pabpc1 PE=1 SV=1 - [PABP1_RAT]	119.46	8.49	5	5	70.6559	0.906409	0.935666	1.05573	1.00649	1.02419	1.11232	0.98481	1.02271
P62243	40S ribosomal protein S8 OS=Rattus norvegicus GN=Rps8 PE=1 SV=2 - [RS8_RAT]	119.44	25	4	4	24.1902	0.895561	0.986639	1.01792	1.05033	1.0141	1.04373	0.997638	1.11394
O35964	Endophilin-A2 OS=Rattus norvegicus GN=Sh3gl1 PE=1 SV=1 - [SH3G1_RAT]	118.71	10.87	3	3	41.4662	0.917984	0.969607	0.88731	0.842619	1.03537	1.07209	1.04548	0.936695
P62250	40S ribosomal protein S16 OS=Rattus norvegicus GN=Rps16 PE=1 SV=2 - [RS16_RAT]	118.62	20.55	3	3	16.435	1.07083	1.07388	0.932022	0.902346	0.958983	1.08716	0.993767	0.92508
Q7TP48	Adipocyte plasma membrane-associated protein OS=Rattus norvegicus GN=Apmap PE=2 SV=2 - [APMAP_RAT]	118.55	20.21	5	5	42.0355	1.16027	1.10183	1.01998	1.03411	0.911299	1.04324	0.91968	0.944466
M0RCF3	Integrin beta OS=Rattus norvegicus GN=Itgb3 PE=3 SV=1 - [M0RCF3_RAT]	118.35	8.13	5	5	86.8871	1.10833	1.08329	1.0655	1.14186	0.992951	0.891054	0.90756	0.838325
M0RD20	Calpain small subunit 1 OS=Rattus norvegicus GN=Capns1 PE=4 SV=1 - [M0RD20_RAT]	118.22	11.52	2	2	25.4304	0.944382	0.965609	1.08582	1.11103	1.00361	1.01799	0.92534	1.03042
Q6AYS7	Aminoacylase-1A OS=Rattus norvegicus GN=Acy1a PE=1 SV=1 - [ACY1A_RAT]	118.07	14.71	5	5	45.7751	0.994147	1.00153	0.980109	0.993954	0.923068	1.0682	1.0908	1.04913
Q9ES21	Phosphatidylinositide phosphatase SAC1 OS=Rattus norvegicus GN=Sacm1l PE=1 SV=1 - [SAC1_RAT]	117.39	11.07	6	6	66.996	1.06342	1.03764	0.939886	1.00005	0.960561	0.931252	1.06467	0.953245
D3ZLT1	NADH dehydrogenase (Ubiquinone) 1 beta subcomplex, 7 (Predicted) OS=Rattus norvegicus GN=Ndufb7 PE=4 SV=1 - [D3ZLT1_RAT]	117.38	21.17	2	2	16.5572	0.984278	0.960247	0.879112	1.06828	1.09784	1.05609	1.05266	1.0381
P28480	T-complex protein 1 subunit alpha OS=Rattus norvegicus GN=Tcp1 PE=1 SV=1 - [TCPA_RAT]	117.36	10.25	5	5	60.3217	0.891196	0.95126	0.882238	0.966218	1.10742	1.09568	1.0107	1.06635
F1LS04	Unconventional myosin-Ie (Fragment) OS=Rattus norvegicus GN=Myo1e PE=4 SV=2 - [F1LS04_RAT]	117.09	7.01	3	4	114.109	0.797117	1.01359	0.839737	0.830467	0.95863	0.9947	1.14111	1.1299
Q62703	Reticulocalbin-2 OS=Rattus norvegicus GN=Rcn2 PE=1 SV=2 - [RCN2_RAT]	116.93	21.25	5	5	37.4099	0.982946	1.03831	1.19591	1.14785	0.961322	0.925943	0.847713	0.928505
P21531	60S ribosomal protein L3 OS=Rattus norvegicus GN=Rpl3 PE=1 SV=3 - [RL3_RAT]	116.63	18.86	6	6	46.1068	0.880527	0.983382	0.939285	0.974277	1.02976	1.02308	1.12624	1.0791
G3V843	Prothrombin OS=Rattus norvegicus GN=F2 PE=3 SV=1 - [G3V843_RAT]	116.31	4.05	2	2	70.3406	1.12856	1.05902	1.04589	0.970619	0.985518	0.924122	0.965784	0.951425
P01048	T-kininogen 1 OS=Rattus norvegicus GN=Map1 PE=1 SV=2 - [KNT1_RAT]	116.24	9.53	2	4	47.7446	0.651298	1.77113	0.913565	0.767054	0.766305	0.804336	1.19028	0.723243
Q66H80	Coatomer subunit delta OS=Rattus norvegicus GN=Arcn1 PE=2 SV=1 - [COPD_RAT]	115.99	8.61	4	4	57.1632	0.920868	0.948671	1.04241	1.01559	1.05364	1.02717	1.04311	1.03283
D3ZDF3	MRV integration site 1 homolog (Mouse) (Predicted), isoform CRA_b OS=Rattus norvegicus GN=Mrvi1 PE=4 SV=1 - [D3ZDF3_RAT]	115.98	3.74	3	3	93.509	0.946771	1.01806	0.872789	1.00265	1.05287	0.994482	1.03605	1.14185
P62744	AP-2 complex subunit sigma OS=Rattus norvegicus GN=Ap2s1 PE=1 SV=1 - [AP2S1_RAT]	115.92	38.03	5	5	17.0067	1.0467	1.00333	0.97919	0.981179	1.02086	0.998296	0.974736	0.977651
Q6RJR6	Reticulon-3 OS=Rattus norvegicus GN=Rtn3 PE=1 SV=1 - [RTN3_RAT]	115.69	3.3	3	3	101.454	1.11798	1.05426	1.00994	1.05517	0.959443	0.975473	0.911909	0.881729
F1M2V2	Uncharacterized protein (Fragment) OS=Rattus norvegicus PE=3 SV=2 - [F1M2V2_RAT]	115.62	13.48	1	1	16.6329	0.797044	0.964874	0.987883	0.992216	1.03505	1.12364	1.05027	1.07389
P18614	Integrin alpha-1 OS=Rattus norvegicus GN=Itga1 PE=1 SV=1 - [ITA1_RAT]	115.6	5.51	5	5	130.726	1.01367	1.11772	1.18845	1.0926	0.909164	0.861163	0.92753	0.977433
P41542	General vesicular transport factor p115 OS=Rattus norvegicus GN=Uso1 PE=1 SV=1 - [USO1_RAT]	115.45	4.69	5	5	107.096	1.09898	0.963745	0.980236	0.984246	0.988779	0.98076	1.08046	1.0323
Q68FZ8	Propionyl coenzyme A carboxylase, beta polypeptide OS=Rattus norvegicus GN=Pccb PE=2 SV=1 - [Q68FZ8_RAT]	115.2	10.54	4	4	58.6411	1.05058	1.04929	0.929508	0.997342	1.04149	1.00709	1.00837	0.976832
Q07266	Drebrin OS=Rattus norvegicus GN=Dbn1 PE=1 SV=3 - [DREB_RAT]	115.13	8.91	4	4	77.4242	1.05276	1.04212	1.03629	1.0912	0.977374	0.919875	0.951517	1.04187
D3ZVQ0	Ubiquitin carboxyl-terminal hydrolase OS=Rattus norvegicus GN=Usp5 PE=3 SV=1 - [D3ZVQ0_RAT]	115.08	7.34	5	5	95.7183	1.10186	1.0202	1.0012	0.932469	0.998768	0.947012	1.04807	0.98614
D3ZJW3	PTPRF interacting protein, binding protein 1 (Liprin beta 1) (Predicted) OS=Rattus norvegicus GN=Ppfibp1 PE=4 SV=1 - [D3ZJW3_RAT]	114.93	6.74	5	5	101.159	1.07794	1.05349	0.949903	0.990892	0.962643	0.986218	0.972134	1.06788
D4AEP0	Adenylosuccinate synthetase isozyme 2 OS=Rattus norvegicus GN=Adss PE=3 SV=1 - [D4AEP0_RAT]	114.32	8.77	3	3	50.0537	0.996128	1.02157	0.992464	0.887685	1.02753	0.912018	1.18777	1.02034
P35171	Cytochrome c oxidase subunit 7A2, mitochondrial OS=Rattus norvegicus GN=Cox7a2 PE=1 SV=1 - [CX7A2_RAT]	114.22	15.66	1	1	9.34695	1.01973	1.03401	0.914464	1.12007	1.05904	1.06684	1.0208	0.908628
R9PY00	Vesicle-associated membrane protein 2 (Fragment) OS=Rattus norvegicus GN=Vamp2 PE=4 SV=1 - [R9PY00_RAT]	114.22	13.91	1	1	12.5517	1.04502	0.919424	0.868416	0.841424	1.15116	1.37746	0.956385	0.906356
Q6QD51	Coiled-coil domain-containing protein 80 OS=Rattus norvegicus GN=Ccdc80 PE=1 SV=1 - [CCD80_RAT]	114.15	4.21	3	3	107.623	0.969928	1.10634	0.940434	1.02708	0.971859	0.993363	1.05408	0.935102
Q5FVM4	Non-POU domain-containing octamer-binding protein OS=Rattus norvegicus GN=Nono PE=1 SV=3 - [NONO_RAT]	113.99	11.55	4	5	54.8906	1.09278	0.939858	0.903421	0.975644	0.998527	1.15548	1.04026	1.03069
P13383	Nucleolin OS=Rattus norvegicus GN=Ncl PE=1 SV=3 - [NUCL_RAT]	113.93	8.27	6	6	77.101	0.90671	0.985013	1.02713	0.96046	1.05951	1.0646	0.974985	1.01918
P39052	Dynamin-2 OS=Rattus norvegicus GN=Dnm2 PE=1 SV=1 - [DYN2_RAT]	113.75	6.78	5	5	98.1691	1.08164	1.03533	1.06144	0.965288	0.937264	0.955494	1.06415	0.966513
P20595	Guanylate cyclase soluble subunit beta-1 OS=Rattus norvegicus GN=Gucy1b3 PE=1 SV=2 - [GCYB1_RAT]	113.66	7.59	4	4	70.4116	0.948656	0.926041	0.953384	1.03774	1.01792	1.04467	0.965259	1.14193
P08050	Gap junction alpha-1 protein OS=Rattus norvegicus GN=Gja1 PE=1 SV=2 - [CXA1_RAT]	113.46	15.71	5	5	43.0039	1.02251	0.941333	0.96508	1.01568	1.12426	1.15775	0.918639	0.953407
E9PSJ4	Protein Spag9 OS=Rattus norvegicus GN=Spag9 PE=4 SV=2 - [E9PSJ4_RAT]	113.37	2.58	2	3	145.916	0.963399	1.00673	0.953209	0.878398	1.00338	1.03085	0.918912	1.31302
P11883	Aldehyde dehydrogenase, dimeric NADP-preferring OS=Rattus norvegicus GN=Aldh3a1 PE=1 SV=3 - [AL3A1_RAT]	113.1	5.08	2	2	50.3067	0.910721	1.01676	1.13493	1.06033	1.02073	0.981272	0.920878	1.04323
F1LM69	Dolichyl-diphosphooligosaccharide--protein glycosyltransferase 48 kDa subunit OS=Rattus norvegicus GN=Ddost PE=3 SV=2 - [F1LM69_RAT]	113.09	8.39	4	4	48.5548	1.01342	1.01	1.03936	1.08149	0.936851	0.96002	1.02213	0.91882
Q6PCT3	Tumor protein D54 OS=Rattus norvegicus GN=Tpd52l2 PE=2 SV=1 - [TPD54_RAT]	112.55	24.55	4	4	23.9771	1.01221	1.02307	1.09772	0.937063	0.961856	0.904113	0.934684	0.965894
D4AE96	Importin 7 (Predicted), isoform CRA_c OS=Rattus norvegicus GN=Ipo7 PE=4 SV=1 - [D4AE96_RAT]	112.37	6.55	5	5	119.412	1.1689	0.986608	0.941672	0.978679	0.992212	0.990973	1.02928	1.04748
G3V7I0	Peroxiredoxin 3 OS=Rattus norvegicus GN=Prdx3 PE=4 SV=1 - [G3V7I0_RAT]	112.16	13.23	3	3	28.2815	1.00953	1.05873	1.01768	1.07654	0.974165	1.02655	0.96133	0.953971
P04550	Parathymosin OS=Rattus norvegicus GN=Ptms PE=1 SV=2 - [PTMS_RAT]	112.07	22.55	2	2	11.5522	0.965559	0.866534	1.06201	0.983303	1.06219	1.20431	0.891476	1.035
Q99PS8	Histidine-rich glycoprotein OS=Rattus norvegicus GN=Hrg PE=2 SV=1 - [HRG_RAT]	112.04	5.9	3	3	59.0117	0.772478	0.703908	0.928687	1.06837	1.0968	1.31654	1.04575	1.07739
B2RYJ7	ARP1 actin-related protein 1 homolog B (Yeast) OS=Rattus norvegicus GN=Actr1b PE=2 SV=1 - [B2RYJ7_RAT]	111.97	13.03	1	3	42.2547	0.894137	0.980654	1.11651	1.06436	0.949402	0.928601	0.988821	1.00153
P21670	Proteasome subunit alpha type-4 OS=Rattus norvegicus GN=Psma4 PE=1 SV=1 - [PSA4_RAT]	111.89	13.03	4	4	29.4792	0.93035	0.998888	1.08193	1.0523	0.967145	1.0498	0.987192	0.972125
G3V8C4	Chloride intracellular channel protein OS=Rattus norvegicus GN=Clic4 PE=3 SV=1 - [G3V8C4_RAT]	111.75	28.06	5	5	28.6507	0.96926	1.053	1.0043	0.981605	1.02689	0.971008	1.00732	0.957249
E9PU73	Protein Tnxb OS=Rattus norvegicus GN=Tnxb PE=4 SV=2 - [E9PU73_RAT]	111.6	8.6	7	7	126.357	0.884162	1.08531	0.927821	1.0046	1.06635	0.963542	0.934751	0.978291
Q66H94	Peptidyl-prolyl cis-trans isomerase FKBP9 OS=Rattus norvegicus GN=Fkbp9 PE=2 SV=1 - [FKBP9_RAT]	111.2	10.7	4	4	63.0865	0.996898	1.00401	0.983486	0.98161	0.982507	0.965349	1.01853	1.01905
P16636	Protein-lysine 6-oxidase OS=Rattus norvegicus GN=Lox PE=1 SV=2 - [LYOX_RAT]	111.06	9.25	3	3	46.5293	1.12697	1.12701	1.02913	0.968229	0.93197	1.01525	0.958631	0.907733
A0A096P6L9	Complement C5 OS=Rattus norvegicus GN=C5 PE=4 SV=1 - [A0A096P6L9_RAT]	110.93	3.21	4	4	188.666	0.883478	1.0919	1.10725	1.06726	0.906229	0.973196	1.02323	0.963273
G3V8T4	DNA damage-binding protein 1 OS=Rattus norvegicus GN=Ddb1 PE=4 SV=1 - [G3V8T4_RAT]	110.68	5.35	5	5	126.86	1.10533	1.0219	1.05896	0.96216	0.952758	0.961649	0.984295	0.969757
P40307	Proteasome subunit beta type-2 OS=Rattus norvegicus GN=Psmb2 PE=1 SV=1 - [PSB2_RAT]	110.46	18.91	3	3	22.8977	1.01771	1.05203	1.11385	1.06581	0.99539	0.953454	0.952815	0.937323
G3V8G5	Golgi apparatus protein 1 OS=Rattus norvegicus GN=Glg1 PE=4 SV=1 - [G3V8G5_RAT]	110.44	4.36	4	4	133.465	1.18763	1.04037	1.02066	1.04688	0.936395	0.909363	1.00157	0.934037
B2RZA9	Protein Ube2l3 OS=Rattus norvegicus GN=Ube2l3 PE=2 SV=1 - [B2RZA9_RAT]	110.31	24.03	2	2	17.8502	0.916514	1.00094	0.967497	0.989814	1.01241	0.96716	1.05189	1.12015
Q75WE7	von Willebrand factor A domain-containing protein 5A OS=Rattus norvegicus GN=Vwa5a PE=2 SV=1 - [VWA5A_RAT]	110.26	5.96	3	3	91.4245	1.07838	0.913408	1.07142	0.967356	1.031	0.988302	1.13945	0.897727
F1M7T6	Uncharacterized protein OS=Rattus norvegicus GN=Ssr3 PE=4 SV=2 - [F1M7T6_RAT]	109.98	7.65	1	1	20.4387	1.22009	1.01068	1.02173	0.96045	1.00784	1.00143	1.00267	0.870665
P31399	ATP synthase subunit d, mitochondrial OS=Rattus norvegicus GN=Atp5h PE=1 SV=3 - [ATP5H_RAT]	109.69	55.9	7	7	18.7516	0.955798	1.03677	0.936732	1.04772	0.946932	1.02481	0.939713	1.0374
P62278	40S ribosomal protein S13 OS=Rattus norvegicus GN=Rps13 PE=1 SV=2 - [RS13_RAT]	109.24	29.8	4	4	17.2117	0.866808	1.03004	0.987593	0.991849	0.99731	0.880791	1.09095	0.99454
Q9JKC1	Carboxylic ester hydrolase OS=Rattus norvegicus GN=Bche PE=2 SV=1 - [Q9JKC1_RAT]	109.12	15.08	6	6	67.7331	0.924834	1.02413	1.17838	1.11652	0.998903	0.901027	0.869651	1.02188
P20788	Cytochrome b-c1 complex subunit Rieske, mitochondrial OS=Rattus norvegicus GN=Uqcrfs1 PE=1 SV=2 - [UCRI_RAT]	109.03	12.77	2	2	29.4272	1.08971	1.11604	0.895256	1.02957	0.969622	1.03095	1.13845	0.922774
B0K010	Protein Txndc17 OS=Rattus norvegicus GN=Txndc17 PE=2 SV=1 - [B0K010_RAT]	108.89	9.76	1	1	14.0829	1.24354	0.801937	1.01669	0.945617	1.08837	0.963362	1.13782	1.02861
B2RZ78	Vacuolar protein sorting-associated protein 29 OS=Rattus norvegicus GN=Vps29 PE=1 SV=2 - [VPS29_RAT]	108.7	17.03	3	3	20.4556	1.00278	1.01353	1.06045	1.07802	0.967683	1.02253	0.933922	1.00063
M0R9Q9	Cytosol aminopeptidase (Fragment) OS=Rattus norvegicus GN=Lap3 PE=3 SV=1 - [M0R9Q9_RAT]	108.58	7.8	3	3	52.5947	1.06167	1.01728	0.913595	0.985737	1.02155	0.98054	0.989072	0.985975
Q3KRF2	High density lipoprotein binding protein (Vigilin) OS=Rattus norvegicus GN=Hdlbp PE=2 SV=1 - [Q3KRF2_RAT]	108.28	4.1	3	3	141.608	0.984395	0.957252	0.906997	0.962955	1.09258	1.06013	1.01896	1.07189
Q5PPG2	Legumain OS=Rattus norvegicus GN=Lgmn PE=2 SV=1 - [Q5PPG2_RAT]	108.26	3.91	1	1	49.4484	0.948974	0.971108	1.0868	0.925288	1.06535	0.950107	1.07236	1.03285
D3ZMY7	Protein Nt5c2 (Fragment) OS=Rattus norvegicus GN=Nt5c2 PE=4 SV=2 - [D3ZMY7_RAT]	108.26	8.13	3	3	61.2195	0.867047	0.982446	1.11675	1.13516	1.02322	1.0512	0.878322	0.948711
Q6QI16	LRRGT00192 OS=Rattus norvegicus GN=RGD1304704 PE=2 SV=1 - [Q6QI16_RAT]	108.01	9.12	3	3	33.8038	0.926395	1.07342	1.1633	1.1147	0.993575	0.955487	0.919091	0.97573
D4ACJ1	40S ribosomal protein S24 OS=Rattus norvegicus GN=LOC100363469 PE=3 SV=1 - [D4ACJ1_RAT]	107.86	19.55	2	2	15.3854	0.912138	1.05682	1.05543	1.02804	0.996977	1.03884	0.998714	0.995058
D4ABI7	Protein LOC100365676 OS=Rattus norvegicus GN=LOC100365676 PE=4 SV=2 - [D4ABI7_RAT]	107.42	8.84	2	2	43.0764	1.04316	1.01834	1.0221	1.05777	0.958836	0.967123	1.06833	0.95532
Q66HS7	PDZ and LIM domain protein 3 OS=Rattus norvegicus GN=Pdlim3 PE=1 SV=2 - [PDLI3_RAT]	106.98	8.29	2	2	39.0813	0.99056	1.11746	0.911292	0.953501	0.97483	0.961709	1.02471	1.03923
B2RYQ2	Serine/threonine-protein phosphatase 2A activator OS=Rattus norvegicus GN=Ppp2r4 PE=2 SV=1 - [B2RYQ2_RAT]	106.89	11.15	3	3	36.5937	1.16055	1.03535	1.10085	0.988816	0.887563	0.900227	0.998274	1.04287
G3V758	Contactin 2 OS=Rattus norvegicus GN=Cntn2 PE=4 SV=1 - [G3V758_RAT]	106.85	5.96	4	4	112.977	1.14179	1.01597	0.94135	1.02342	0.944559	0.972535	1.03653	0.979616
G3V6V1	Aminopeptidase B OS=Rattus norvegicus GN=Rnpep PE=4 SV=1 - [G3V6V1_RAT]	106.43	6.31	3	3	72.6423	0.961387	0.986833	1.15888	1.14389	0.973113	1.03218	0.859587	0.958629
P10252	CD48 antigen OS=Rattus norvegicus GN=Cd48 PE=1 SV=1 - [CD48_RAT]	106.4	17.08	3	3	27.6622	1.02747	1.0868	1.06705	1.13611	0.975627	0.970488	0.859687	0.947997
P17220	Proteasome subunit alpha type-2 OS=Rattus norvegicus GN=Psma2 PE=1 SV=3 - [PSA2_RAT]	106.25	17.09	3	3	25.9103	0.944976	0.937545	0.932271	0.960027	0.97533	0.988426	1.13106	1.09916
D3ZZ38	Sorting nexin OS=Rattus norvegicus GN=Snx18 PE=3 SV=1 - [D3ZZ38_RAT]	105.91	10.41	5	5	67.8248	1.00822	0.993012	0.988012	0.958638	1.06525	1.06125	1.02182	1.04798
M0R4U1	Mannose-binding protein A (Fragment) OS=Rattus norvegicus GN=Mbl1 PE=4 SV=1 - [M0R4U1_RAT]	105.76	5.63	1	1	22.7824	0.836143	0.911333	0.917248	0.899351	1.07227	1.06684	1.24511	1.11269
G3V616	Divalent cation tolerant protein CUTA, isoform CRA_b OS=Rattus norvegicus GN=Cuta PE=4 SV=1 - [G3V616_RAT]	105.52	14.69	2	2	18.7459	0.853633	0.952789	1.31627	1.20077	0.937643	0.80339	0.944794	1.11103
Q6DGG1	Alpha/beta hydrolase domain-containing protein 14B OS=Rattus norvegicus GN=Abhd14b PE=2 SV=1 - [ABHEB_RAT]	105.52	16.67	3	3	22.6037	1.11259	1.04614	1.12488	0.975819	0.999144	0.918652	0.929378	0.961937
Q6IRJ7	Annexin OS=Rattus norvegicus GN=Anxa7 PE=2 SV=1 - [Q6IRJ7_RAT]	105.26	11.02	5	5	49.9873	1.05933	1.02345	1.11509	1.10146	0.958434	0.968354	0.908024	0.975371
Q68HB6	Protein Pcdh7 OS=Rattus norvegicus GN=Pcdh7 PE=2 SV=1 - [Q68HB6_RAT]	105.24	2.71	2	2	136.586	0.97838	0.997945	1.05979	0.983947	1.06752	1.12229	0.938101	1.01302
Q9EQS0	Transaldolase OS=Rattus norvegicus GN=Taldo1 PE=1 SV=2 - [TALDO_RAT]	105.18	20.77	7	7	37.4365	0.990533	0.975367	1.08824	1.0211	0.986146	1.06279	0.910838	1.02248
P60123	RuvB-like 1 OS=Rattus norvegicus GN=Ruvbl1 PE=1 SV=1 - [RUVB1_RAT]	105.14	11.62	3	3	50.1823	1.01141	0.942998	0.905362	1.01695	1.05528	0.996689	1.05643	1.05572
Q68FQ0	T-complex protein 1 subunit epsilon OS=Rattus norvegicus GN=Cct5 PE=1 SV=1 - [TCPE_RAT]	104.97	11.65	4	5	59.4988	0.921912	0.959823	0.940975	0.948658	1.13214	1.16352	0.908444	1.10171
Q05BA4	Myadm protein OS=Rattus norvegicus GN=Myadm PE=2 SV=1 - [Q05BA4_RAT]	104.8	8.49	2	2	35.0951	1.64187	1.14493	0.801253	0.842143	1.02353	0.887543	1.16877	0.727042
Q4KLP0	Probable 2-oxoglutarate dehydrogenase E1 component DHKTD1, mitochondrial OS=Rattus norvegicus GN=Dhtkd1 PE=2 SV=1 - [DHTK1_RAT]	104.76	7.93	4	4	102.576	0.900235	0.935061	0.960372	1.06842	0.938762	1.03824	0.99464	1.09546
G3V6H5	Mitochondrial 2-oxoglutarate/malate carrier protein OS=Rattus norvegicus GN=Slc25a11 PE=3 SV=1 - [G3V6H5_RAT]	104.75	12.74	2	2	34.1149	1.04719	1.07823	0.953338	1.01896	0.888274	0.893192	1.06986	1.06915
G3V9Z6	Septin 8 (Predicted) OS=Rattus norvegicus GN=Sept8 PE=3 SV=1 - [G3V9Z6_RAT]	104.56	9.32	2	4	49.8252	0.922214	0.936718	1.10576	0.993131	0.954121	1.01	0.991605	1.08971
P63004	Platelet-activating factor acetylhydrolase IB subunit alpha OS=Rattus norvegicus GN=Pafah1b1 PE=1 SV=2 - [LIS1_RAT]	104.14	14.39	5	5	46.6401	1.05773	0.984212	1.00543	1.01881	1.02799	0.96044	1.0282	0.911841
P16296	Coagulation factor IX (Fragment) OS=Rattus norvegicus GN=F9 PE=2 SV=1 - [FA9_RAT]	104.08	9.57	3	3	31.4278	0.789764	0.976435	1.20833	1.10474	1.00688	0.992128	0.930051	1.03634
Q5U302	Catenin (Cadherin associated protein), alpha 1 OS=Rattus norvegicus GN=Ctnna1 PE=2 SV=1 - [Q5U302_RAT]	104.04	1.98	1	1	100.174	0.891418	0.932233	0.905671	0.967012	0.994448	1.13329	1.0927	1.14925
Q6IRK9	Carboxypeptidase Q OS=Rattus norvegicus GN=Cpq PE=1 SV=1 - [CBPQ_RAT]	103.76	8.9	3	3	52.0086	1.07046	0.972005	1.13601	1.10197	0.95677	0.947141	0.923213	0.962941
C0KUC5	LIM and senescent cell antigen-like domains 1 isoform D OS=Rattus norvegicus GN=Lims1 PE=2 SV=1 - [C0KUC5_RAT]	103.54	5.25	2	2	41.5811	0.862369	0.95425	0.901465	1.14878	1.03455	1.14046	0.974425	1.04453
Q62733	Lamina-associated polypeptide 2, isoform beta OS=Rattus norvegicus GN=Tmpo PE=1 SV=3 - [LAP2_RAT]	103.29	11.73	4	4	50.2471	1.11468	0.959947	0.83955	0.926571	1.0907	1.04011	1.01952	0.909701
P48199	C-reactive protein OS=Rattus norvegicus GN=Crp PE=1 SV=1 - [CRP_RAT]	103.23	8.7	2	2	25.4517	0.85271	1.11268	1.05909	0.954113	0.992727	0.914369	1.12133	0.95791
P50123	Glutamyl aminopeptidase OS=Rattus norvegicus GN=Enpep PE=1 SV=2 - [AMPE_RAT]	103.2	4.34	4	4	107.927	1.01097	1.04405	1.10805	1.05731	1.128	0.904168	0.933795	0.937839
Q5EB77	Ras-related protein Rab-18 OS=Rattus norvegicus GN=Rab18 PE=2 SV=1 - [RAB18_RAT]	102.91	16.99	3	3	22.9616	0.966069	1.01847	1.1565	1.17077	0.975451	0.926906	0.909544	0.966281
F1LV13	Heterogeneous nuclear ribonucleoprotein M OS=Rattus norvegicus GN=Hnrnpm PE=4 SV=1 - [F1LV13_RAT]	102.12	8.41	5	5	73.6734	0.885191	0.868173	0.82902	0.842112	1.18673	1.29498	1.05512	1.07097
B2GV73	Actin-related protein 2/3 complex subunit 3 OS=Rattus norvegicus GN=Arpc3 PE=2 SV=1 - [B2GV73_RAT]	102.04	11.24	2	2	20.5223	1.00575	1.02242	1.10049	1.02757	0.98673	1.006	1.04836	0.95242
P13803	Electron transfer flavoprotein subunit alpha, mitochondrial OS=Rattus norvegicus GN=Etfa PE=1 SV=4 - [ETFA_RAT]	101.83	19.52	5	5	34.9295	1.05357	1.11629	0.910053	0.956191	0.945015	1.11805	0.901844	0.929218
Q4QQV4	Dead end homolog 1 (Zebrafish) OS=Rattus norvegicus GN=Hars PE=2 SV=1 - [Q4QQV4_RAT]	101.8	12.01	6	6	57.3241	1.00075	0.961425	1.07878	1.00124	1.06718	1.02061	0.958459	1.0512
D3ZG43	NADH dehydrogenase (Ubiquinone) Fe-S protein 3 (Predicted), isoform CRA_c OS=Rattus norvegicus GN=Ndufs3 PE=3 SV=1 - [D3ZG43_RAT]	101.63	14.39	3	3	30.2076	1.16731	1.04076	1.02258	1.1635	0.951198	0.934935	0.945811	0.925378
P62828	GTP-binding nuclear protein Ran OS=Rattus norvegicus GN=Ran PE=1 SV=3 - [RAN_RAT]	101.5	9.72	2	2	24.4076	0.80228	0.960747	1.08101	1.02311	1.03632	1.0904	0.904517	0.994878
Q63692	Hsp90 co-chaperone Cdc37 OS=Rattus norvegicus GN=Cdc37 PE=1 SV=2 - [CDC37_RAT]	101.43	14.78	4	4	44.4819	0.950023	0.954637	1.03444	1.00769	1.01721	1.09622	0.971039	1.00544
G3V6S2	Aconitate hydratase OS=Rattus norvegicus GN=Aco1 PE=3 SV=1 - [G3V6S2_RAT]	101.41	3.26	2	2	98.1304	0.974089	0.991325	1.05656	1.05612	0.964055	1.01388	0.963104	1.1159
A1L1L8	EH domain binding protein 1-like 1 OS=Rattus norvegicus GN=Ehbp1l1 PE=2 SV=1 - [A1L1L8_RAT]	100.93	3.49	2	2	85.3373	0.930081	0.979311	1.06027	0.967163	0.981085	1.0956	1.02526	1.00046
B5DF46	Phosphomannomutase OS=Rattus norvegicus GN=Pmm2 PE=2 SV=1 - [B5DF46_RAT]	100.84	16.53	4	4	27.6911	1.15256	0.950649	1.12796	0.989402	0.977343	0.938001	0.921941	1.03312
Q9R1T1	Barrier-to-autointegration factor OS=Rattus norvegicus GN=Banf1 PE=1 SV=1 - [BAF_RAT]	100.81	26.97	1	1	10.038	0.912372	0.969818	1.04501	1.24253	0.927977	1.10724	0.907873	0.9892
F1LQD5	Protein LOC100360205 (Fragment) OS=Rattus norvegicus GN=Palld PE=4 SV=2 - [F1LQD5_RAT]	100.65	12.2	3	3	50.5473	1.05055	1.07452	0.911178	0.927492	1.09844	1.06458	0.97659	0.964153
P62198	26S protease regulatory subunit 8 OS=Rattus norvegicus GN=Psmc5 PE=1 SV=1 - [PRS8_RAT]	100.55	16.5	4	5	45.5971	0.971494	1.03395	0.924036	0.866133	1.06433	1.10501	1.03828	1.05929
Q9QZK5	Serine protease HTRA1 OS=Rattus norvegicus GN=Htra1 PE=2 SV=1 - [HTRA1_RAT]	100.43	8.13	4	4	51.2977	1.08038	0.848466	0.898598	0.886985	1.10813	1.12352	0.966028	1.12298
P24329	Thiosulfate sulfurtransferase OS=Rattus norvegicus GN=Tst PE=1 SV=3 - [THTR_RAT]	100.38	16.84	4	4	33.3858	0.888279	0.998916	1.12254	1.08268	1.05295	0.998732	0.986284	0.976917
Q9JHL4	Drebrin-like protein OS=Rattus norvegicus GN=Dbnl PE=1 SV=1 - [DBNL_RAT]	100.21	8.03	2	2	48.5825	0.881643	1.00224	1.10693	1.00518	1.0074	0.978721	1.03309	1.01343
F7EUK4	Kininogen-1 OS=Rattus norvegicus GN=Kng1l1 PE=4 SV=1 - [F7EUK4_RAT]	99.98	8.8	0	3	41.7805	0.651298	1.73409	1.34857	0.81457	0.766305	0.86062	1.13307	0.723243
D3ZL24	Calpastatin OS=Rattus norvegicus GN=Cast PE=4 SV=1 - [D3ZL24_RAT]	99.95	10.42	4	4	71.7091	1.08812	0.94818	0.934527	0.969875	1.02867	1.0494	0.962346	0.920956
P86252	Transcriptional activator protein Pur-alpha (Fragments) OS=Rattus norvegicus GN=Pura PE=1 SV=1 - [PURA_RAT]	99.33	23.19	2	2	15.3126	0.977425	1.04056	0.98195	1.00198	1.02114	1.0534	1.07209	1.00302
F1M7J8	Protein Rbpms OS=Rattus norvegicus GN=Rbpms PE=4 SV=2 - [F1M7J8_RAT]	99	16.96	2	2	18.3984	0.915815	1.11115	0.866028	0.775582	1.00618	0.836083	1.27587	1.26419
G3V7U4	Lamin-B1 OS=Rattus norvegicus GN=Lmnb1 PE=3 SV=1 - [G3V7U4_RAT]	98.97	11.41	5	7	66.6457	1.01015	0.945029	1.07642	1.01921	1.05589	1.00848	0.954444	0.971343
P62282	40S ribosomal protein S11 OS=Rattus norvegicus GN=Rps11 PE=1 SV=3 - [RS11_RAT]	98.59	20.25	4	4	18.419	0.919141	0.987542	0.951505	0.944488	1.0935	1.07464	1.00801	1.07559
F1M2E9	60S ribosomal protein L13 OS=Rattus norvegicus GN=Rpl13 PE=3 SV=2 - [F1M2E9_RAT]	98.58	10.4	2	2	23.0938	0.886595	1.00373	0.955035	0.932212	1.11967	0.995912	1.10949	1.08652
Q642B0	Glypican 4 OS=Rattus norvegicus GN=Gpc4 PE=2 SV=1 - [Q642B0_RAT]	98.53	8.8	2	3	62.5217	1.1125	1.02215	1.05568	1.10805	0.957953	0.986073	0.891821	0.909367
P46844	Biliverdin reductase A OS=Rattus norvegicus GN=Blvra PE=1 SV=1 - [BIEA_RAT]	98.39	14.24	4	4	33.5445	0.78434	1.00933	1.00821	0.930121	1.12046	1.08524	1.14002	1.11101
M3ZCQ2	U5 small nuclear ribonucleoprotein 200 kDa helicase OS=Rattus norvegicus GN=Snrnp200 PE=1 SV=1 - [M3ZCQ2_RAT]	98.01	1.12	2	2	244.38	1.15902	0.942637	0.85087	0.955918	0.97183	0.992057	1.07372	1.09683
F1LM16	Plasminogen activator inhibitor 1 OS=Rattus norvegicus GN=Serpine1 PE=3 SV=1 - [F1LM16_RAT]	97.72	4.23	1	1	45.0131	0.960749	1.18255	1.31681	0.826872	0.920734	0.728385	1.08571	1.00323
P62775	Myotrophin OS=Rattus norvegicus GN=Mtpn PE=1 SV=2 - [MTPN_RAT]	97.46	20.34	2	2	12.8526	0.915105	1.00141	1.10375	0.996342	1.03977	1.01249	1.00839	1.0163
D4A9T3	Protein Hmg1l1 OS=Rattus norvegicus GN=Hmg1l1 PE=4 SV=2 - [D4A9T3_RAT]	97.43	22.07	4	4	24.6621	0.70766	0.935229	1.00892	0.959969	1.1224	1.24085	0.943289	1.11869
D4ABT8	Protein Hnrnpul2 OS=Rattus norvegicus GN=Hnrnpul2 PE=1 SV=1 - [D4ABT8_RAT]	97.1	4.83	2	2	84.8069	1.15614	1.02594	0.947695	0.987123	0.902228	0.99673	1.03494	1.03444
Q6MG73	Complement component 2 OS=Rattus norvegicus GN=C2 PE=2 SV=1 - [Q6MG73_RAT]	96.97	3.17	2	2	83.6458	0.913588	0.987975	0.954236	0.982357	0.945744	0.979533	1.07258	1.09258
Q5XIF3	NADH dehydrogenase [ubiquinone] iron-sulfur protein 4, mitochondrial OS=Rattus norvegicus GN=Ndufs4 PE=1 SV=1 - [NDUS4_RAT]	96.38	14.29	2	2	19.7282	1.02172	1.04488	0.989474	1.1464	0.94834	1.01525	0.923257	1.00772
M0RCT5	Echinoderm microtubule-associated protein-like 1 OS=Rattus norvegicus GN=Eml1 PE=4 SV=1 - [M0RCT5_RAT]	96.24	7.34	5	5	81.3941	1.04476	0.982806	0.992245	1.00532	0.983469	1.00797	0.989502	0.987494
P35571	Glycerol-3-phosphate dehydrogenase, mitochondrial OS=Rattus norvegicus GN=Gpd2 PE=1 SV=1 - [GPDM_RAT]	96.01	3.58	2	2	80.9213	1.16881	1.08557	0.960374	0.902097	1.07905	0.965989	0.932559	0.859181
P49242	40S ribosomal protein S3a OS=Rattus norvegicus GN=Rps3a PE=1 SV=2 - [RS3A_RAT]	95.49	12.5	3	3	29.9257	1.04046	0.922022	0.94077	0.940478	1.03739	1.05119	1.02526	1.06493
D3ZF54	Anoctamin OS=Rattus norvegicus GN=Ano10 PE=3 SV=1 - [D3ZF54_RAT]	95.48	8.51	4	4	77.045	0.919651	1.03419	0.981245	1.03561	1.04144	0.998593	1.04326	1.03533
B1WBS4	Protein Vps26b OS=Rattus norvegicus GN=Vps26b PE=2 SV=1 - [B1WBS4_RAT]	95.32	9.52	3	3	39.1002	1.00219	0.986566	1.04661	1.12306	0.960165	1.0114	0.914051	0.946911
Q63910	Alpha globin OS=Rattus norvegicus GN=LOC287167 PE=3 SV=2 - [Q63910_RAT]	95.02	15.49	1	2	15.515	0.984633	0.766232	1.02496	1.25257	1.01928	0.963844	1.17032	0.76399
P34064	Proteasome subunit alpha type-5 OS=Rattus norvegicus GN=Psma5 PE=2 SV=1 - [PSA5_RAT]	94.31	19.5	4	4	26.3742	0.876296	1.04217	1.11314	1.02974	0.996532	0.974526	0.966942	0.915207
F1LW91	Protein Numa1 (Fragment) OS=Rattus norvegicus GN=Numa1 PE=4 SV=1 - [F1LW91_RAT]	94.11	2.55	3	3	233.28	0.890136	0.990076	0.991517	0.954334	1.00984	0.922041	1.035	1.06882
P40329	Arginine--tRNA ligase, cytoplasmic OS=Rattus norvegicus GN=Rars PE=1 SV=2 - [SYRC_RAT]	94.08	4.7	3	3	75.762	1.01054	1.06451	1.08224	1.09258	0.958615	0.947809	0.929208	0.938825
D3ZBS2	Inter-alpha-trypsin inhibitor heavy chain H3 OS=Rattus norvegicus GN=Itih3 PE=4 SV=2 - [D3ZBS2_RAT]	94.02	6.43	3	3	69.6718	1.0192	1.12763	1.02033	0.986455	1.00181	0.988002	1.05859	0.883843
G3V6S5	C-1-tetrahydrofolate synthase, cytoplasmic OS=Rattus norvegicus GN=Mthfd1 PE=3 SV=1 - [G3V6S5_RAT]	93.42	6.74	5	5	100.902	1.26272	1.05065	0.959675	0.901158	0.984733	0.968095	0.936153	1.04556
P18420	Proteasome subunit alpha type-1 OS=Rattus norvegicus GN=Psma1 PE=1 SV=2 - [PSA1_RAT]	93.23	18.25	5	5	29.4988	0.923184	1.01266	1.04152	0.994801	1.00359	0.99342	0.978365	1.04067
D3ZXA2	Ribosomal protein L15 OS=Rattus norvegicus GN=RGD1565131 PE=3 SV=2 - [D3ZXA2_RAT]	93.2	12.75	3	3	24.028	0.90702	0.982218	0.902188	0.919963	1.04942	1.0026	0.997403	1.08385
Q6AY18	Protein Sar1a OS=Rattus norvegicus GN=Sar1a PE=2 SV=1 - [Q6AY18_RAT]	93.17	15.15	3	3	22.3845	0.838958	1.00709	1.05026	0.951522	1.08181	1.08876	1.03276	1.02874
Q923W4	Hepatoma-derived growth factor-related protein 3 OS=Rattus norvegicus GN=Hdgfrp3 PE=2 SV=1 - [HDGR3_RAT]	93.1	19.31	3	3	22.4329	0.874145	0.939428	1.06709	1.07899	1.04444	1.06446	0.912264	0.950241
P04276	Vitamin D-binding protein OS=Rattus norvegicus GN=Gc PE=1 SV=3 - [VTDB_RAT]	93.08	13.24	5	5	53.509	0.876817	0.902213	1.19285	1.10214	0.9012	0.974151	1.1129	0.985556
B0K031	60S ribosomal protein L7 OS=Rattus norvegicus GN=Rpl7 PE=2 SV=1 - [B0K031_RAT]	92.72	19.23	5	5	30.294	1.05456	1.04074	0.954303	1.02849	1.05869	1.0885	0.963566	0.961199
F1LQT3	Rho-associated protein kinase 2 (Fragment) OS=Rattus norvegicus GN=Rock2 PE=4 SV=2 - [F1LQT3_RAT]	92.54	4.48	5	5	152.939	0.971869	1.02056	0.943222	1.02137	0.998372	1.00637	1.02009	1.04299
D4AAI5	Cullin-associated NEDD8-dissociated protein 2 OS=Rattus norvegicus GN=Cand2 PE=4 SV=1 - [D4AAI5_RAT]	92.39	2.43	2	2	135.557	1.08238	0.834036	0.818856	1.07339	1.08587	0.983581	1.03208	1.09478
F1LUS1	Uncharacterized protein (Fragment) OS=Rattus norvegicus PE=4 SV=1 - [F1LUS1_RAT]	92.31	28	1	2	10.8715	1.06675	1.02203	1.15747	1.11368	0.867721	0.939041	0.882254	0.859809
Q80U96	Exportin-1 OS=Rattus norvegicus GN=Xpo1 PE=1 SV=1 - [XPO1_RAT]	92.14	6.44	6	6	122.959	0.948856	1.02703	1.02218	0.920159	1.01578	1.00167	1.05137	1.08289
G3V9G3	Calcium/calmodulin-dependent protein kinase II, beta, isoform CRA_a OS=Rattus norvegicus GN=Camk2b PE=4 SV=1 - [G3V9G3_RAT]	91.88	12.18	1	5	60.4227	0.905655	0.977632	1.02144	1.02704	1.10436	1.13911	0.939095	0.988397
Q5XIE8	Integral membrane protein 2B OS=Rattus norvegicus GN=Itm2b PE=2 SV=1 - [ITM2B_RAT]	91.77	7.89	2	2	30.2943	0.632738	1.30139	0.932867	0.753657	0.93954	0.869312	1.25678	1.49473
Q5XI72	Eukaryotic translation initiation factor 4H OS=Rattus norvegicus GN=Eif4h PE=1 SV=1 - [IF4H_RAT]	91.58	5.24	1	1	27.3074	1.00463	0.935306	0.852989	0.857903	1.06096	1.1336	1.22374	0.972533
Q5RKI5	Flightless I homolog (Drosophila) OS=Rattus norvegicus GN=Flii PE=2 SV=1 - [Q5RKI5_RAT]	91.45	4.17	4	4	144.766	1.00876	1.00771	0.994466	1.04818	0.9568	0.864786	1.01169	1.05136
Q9Z270	Vesicle-associated membrane protein-associated protein A OS=Rattus norvegicus GN=Vapa PE=1 SV=3 - [VAPA_RAT]	91.31	15.26	3	3	27.8233	1.00581	1.04402	1.00308	0.945361	1.02731	1.0084	1.00323	0.995715
B0BMT9	Protein Sqrdl OS=Rattus norvegicus GN=Sqrdl PE=2 SV=1 - [B0BMT9_RAT]	91.18	6.22	2	2	50.1698	1.57193	1.02463	0.810787	0.997705	0.995179	0.842739	1.12985	0.882494
Q62976	Calcium-activated potassium channel subunit alpha-1 OS=Rattus norvegicus GN=Kcnma1 PE=1 SV=3 - [KCMA1_RAT]	91.02	1.82	1	1	134.288	1.27098	0.983953	0.979409	1.01401	0.953221	0.824493	1.12898	0.944036
Q1RP74	Protein LOC100911774 OS=Rattus norvegicus GN=LOC100911774 PE=2 SV=1 - [Q1RP74_RAT]	90.83	10.66	2	2	27.2303	1.07959	0.979524	0.943771	0.971899	0.918357	0.983646	1.05075	0.977291
P13233	2',3'-cyclic-nucleotide 3'-phosphodiesterase OS=Rattus norvegicus GN=Cnp PE=1 SV=2 - [CN37_RAT]	90.56	6.43	2	2	47.2386	1.06572	0.980011	0.933674	1.23681	0.9978	0.917925	1.0229	0.886821
Q5FVH0	Complement C1q tumor necrosis factor-related protein 5 OS=Rattus norvegicus GN=C1qtnf5 PE=2 SV=1 - [C1QT5_RAT]	90.37	5.35	1	1	25.3187	1.08764	0.860922	0.751983	0.862048	1.15057	1.23497	1.01648	1.10089
Q5EGY4	Synaptobrevin homolog YKT6 OS=Rattus norvegicus GN=Ykt6 PE=1 SV=1 - [YKT6_RAT]	90.3	19.19	3	3	22.3553	1.04549	1.00768	1.1193	0.843461	1.06278	1.07354	1.0021	1.01869
A0A0A0MY37	Leukocyte surface antigen CD47 OS=Rattus norvegicus GN=Cd47 PE=4 SV=1 - [A0A0A0MY37_RAT]	90.28	11.19	3	3	32.0103	0.957075	1.13738	1.17507	1.16504	0.935561	0.925983	0.86099	0.96882
Q497B0	Omega-amidase NIT2 OS=Rattus norvegicus GN=Nit2 PE=1 SV=1 - [NIT2_RAT]	90.15	13.77	3	3	30.6817	0.953364	0.932856	0.976086	1.00553	1.0109	0.980163	1.00771	1.01805
Q6P685	Eukaryotic translation initiation factor 2, subunit 2 (Beta) OS=Rattus norvegicus GN=Eif2s2 PE=2 SV=1 - [Q6P685_RAT]	90.05	8.11	2	2	38.2193	0.767212	1.01053	1.06082	0.965325	1.03627	1.16668	1.00787	1.03707
G3V644	NADH dehydrogenase (Ubiquinone) flavoprotein 3-like, isoform CRA_a OS=Rattus norvegicus GN=Ndufv3 PE=4 SV=1 - [G3V644_RAT]	89.97	17.69	5	5	49.2702	1.08052	1.02321	0.971371	1.02008	1.00419	1.07874	0.957608	0.873771
R9PY07	Phosphatidylinositol transfer protein beta isoform (Fragment) OS=Rattus norvegicus GN=Pitpnb PE=4 SV=1 - [R9PY07_RAT]	89.66	12.96	3	3	31.2858	1.06261	0.993292	1.06562	1.00227	0.94307	1.02068	0.975089	0.974304
A0A0A0MXY5	ATP-dependent 6-phosphofructokinase OS=Rattus norvegicus GN=Pfkp PE=3 SV=1 - [A0A0A0MXY5_RAT]	89.14	6.11	2	3	85.3871	1.02748	0.987524	0.99959	0.957529	0.999844	1.01733	1.09684	0.967926
P20767	Ig lambda-2 chain C region OS=Rattus norvegicus PE=4 SV=1 - [LAC2_RAT]	88.98	25	2	2	11.3106	0.988137	1.17445	1.16491	1.07392	0.912611	0.862312	0.971462	0.863489
Q561S0	NADH dehydrogenase [ubiquinone] 1 alpha subcomplex subunit 10, mitochondrial OS=Rattus norvegicus GN=Ndufa10 PE=1 SV=1 - [NDUAA_RAT]	88.62	7.04	2	2	40.4676	1.02844	1.0216	1.04217	1.11417	0.883987	0.968985	1.02981	0.951934
Q63413	Spliceosome RNA helicase Ddx39b OS=Rattus norvegicus GN=Ddx39b PE=2 SV=3 - [DX39B_RAT]	88.61	14.02	5	5	49.004	0.915068	0.998011	0.934191	0.951114	1.05328	1.03456	0.964494	1.10542
Q6AXR6	Glutathione S-transferase omega 1 OS=Rattus norvegicus GN=Gsto1 PE=2 SV=1 - [Q6AXR6_RAT]	88.61	14.11	2	2	27.665	1.23363	1.02525	1.00648	1.05278	0.933042	0.985831	0.908312	0.999485
D3ZQ57	Plexin B2 OS=Rattus norvegicus GN=Plxnb2 PE=4 SV=1 - [D3ZQ57_RAT]	88.51	1.63	2	2	205.818	1.11075	0.967674	0.875448	1.07979	1.09102	1.01118	0.977528	0.959431
B5DFD8	SH3 domain-binding glutamic acid-rich-like protein OS=Rattus norvegicus GN=Sh3bgrl PE=2 SV=1 - [B5DFD8_RAT]	88.44	56.14	4	4	12.7923	1.11626	1.01222	1.07552	0.963812	0.90548	0.949279	0.962949	0.958952
D4A510	Protein LOC685179 OS=Rattus norvegicus GN=Smarcc2 PE=4 SV=2 - [D4A510_RAT]	88.27	2.83	2	2	124.202	1.05361	1.05249	0.939273	0.898304	0.928833	0.956962	1.09175	1.16359
Q6AXX6	Redox-regulatory protein FAM213A OS=Rattus norvegicus GN=Fam213a PE=1 SV=1 - [F213A_RAT]	87.53	10.04	2	2	25.7465	0.843363	1.09373	0.974419	1.13703	1.07488	0.920412	0.849666	1.14464
Q66HF3	Electron transfer flavoprotein-ubiquinone oxidoreductase, mitochondrial OS=Rattus norvegicus GN=Etfdh PE=2 SV=1 - [Q66HF3_RAT]	87.52	6.17	4	4	68.1207	1.074	1.07208	0.980135	1.11891	0.975665	1.03028	0.889597	0.93197
P62193	26S protease regulatory subunit 4 OS=Rattus norvegicus GN=Psmc1 PE=2 SV=1 - [PRS4_RAT]	87.12	10.91	2	3	49.1537	1.02642	0.936574	0.858298	0.852081	1.09719	1.21529	0.983235	1.09447
Q6IMF3	Keratin, type II cytoskeletal 1 OS=Rattus norvegicus GN=Krt1 PE=2 SV=1 - [K2C1_RAT]	86.94	4.96	2	3	64.7911	0.955327	0.773847	1.5526	1.1466	0.866562	0.843609	0.994627	0.947597
P21708	Mitogen-activated protein kinase 3 OS=Rattus norvegicus GN=Mapk3 PE=1 SV=5 - [MK03_RAT]	86.66	10.79	2	3	43.0531	0.934685	0.985092	1.02338	1.00548	1.04742	1.04815	1.02689	0.960415
B5DEH4	Protein Uap1l1 OS=Rattus norvegicus GN=Uap1l1 PE=2 SV=1 - [B5DEH4_RAT]	86.59	3.16	1	1	56.3999	0.914076	1.02484	1.10426	0.948334	1.07982	1.01593	1.00246	0.973673
Q3KRE2	Methyltransferase like 7A OS=Rattus norvegicus GN=Mettl7a PE=2 SV=1 - [Q3KRE2_RAT]	86.24	11.07	2	2	28.1234	0.906379	0.969431	1.10245	1.14227	0.976639	1.0192	0.887287	1.09192
B4F7E8	Niban-like protein 1 OS=Rattus norvegicus GN=Fam129b PE=2 SV=1 - [NIBL1_RAT]	86.17	3.35	2	2	84.6771	1.10105	1.04932	0.997087	0.972776	1.03502	0.931636	0.933944	0.959958
D3ZZK1	Protein LOC100359563 OS=Rattus norvegicus GN=LOC100359563 PE=3 SV=1 - [D3ZZK1_RAT]	85.79	19.33	2	2	13.3453	0.984781	0.993673	1.04079	0.972545	0.998896	1.05409	0.950495	0.971951
Q6P2A5	GTP:AMP phosphotransferase AK3, mitochondrial OS=Rattus norvegicus GN=Ak3 PE=2 SV=1 - [Q6P2A5_RAT]	85.24	13.66	3	3	25.4785	0.994972	0.984219	1.05855	1.05907	0.999236	1.0383	0.898207	0.974677
D3ZY47	Protein RGD1559896 OS=Rattus norvegicus GN=RGD1559896 PE=4 SV=1 - [D3ZY47_RAT]	84.85	9.88	2	2	35.6466	1.56737	0.919125	0.877196	0.951138	1.01727	1.08716	0.977831	0.853455
Q63798	Proteasome activator complex subunit 2 OS=Rattus norvegicus GN=Psme2 PE=2 SV=3 - [PSME2_RAT]	84.83	8.82	2	2	26.84	0.939121	1.0037	1.16489	1.02626	0.999316	0.997984	0.925463	0.995218
P23965	Enoyl-CoA delta isomerase 1, mitochondrial OS=Rattus norvegicus GN=Eci1 PE=1 SV=1 - [ECI1_RAT]	84.7	18.69	4	4	32.234	0.951613	0.956707	1.11303	1.05499	0.998747	1.03225	0.937636	1.0267
D3ZJE2	Uncharacterized protein OS=Rattus norvegicus GN=Rpl12-ps1 PE=3 SV=1 - [D3ZJE2_RAT]	84.33	24.24	3	3	17.8354	1.02642	0.991961	1.15492	1.00614	0.987274	1.02781	0.896911	0.968579
Q5XI84	EGF-containing fibulin-like extracellular matrix protein 2 OS=Rattus norvegicus GN=Efemp2 PE=2 SV=1 - [Q5XI84_RAT]	84.27	3.23	1	1	44.8203	1.11109	1.06509	1.01824	1.0067	0.87524	0.882967	1.09712	1.0109
D3ZJ77	Calcium binding protein 39 (Predicted), isoform CRA_a OS=Rattus norvegicus GN=Cab39 PE=4 SV=1 - [D3ZJ77_RAT]	84.24	20.92	4	4	23.6563	0.887276	0.926192	0.954315	0.923786	1.00145	1.07948	1.07273	1.15402
A0JN30	Canopy 2 homolog (Zebrafish) OS=Rattus norvegicus GN=Cnpy2 PE=2 SV=1 - [A0JN30_RAT]	84.16	15.38	2	2	20.6963	1.04052	1.03197	0.91654	0.915736	0.942491	1.09963	0.958666	0.853436
Q5XIP0	DnaJ (Hsp40) homolog, subfamily B, member 4 OS=Rattus norvegicus GN=Dnajb4 PE=2 SV=1 - [Q5XIP0_RAT]	83.88	12.76	4	4	37.7982	0.95024	1.04887	0.916523	1.00299	1.005	1.0052	0.997433	1.10549
F1M9D6	Signal transducer and activator of transcription OS=Rattus norvegicus GN=Stat1 PE=3 SV=2 - [F1M9D6_RAT]	83.86	10.01	6	6	87.1952	0.947684	0.989498	1.02063	0.988485	1.02823	1.00956	1.05178	1.03956
Q4KMA2	UV excision repair protein RAD23 homolog B OS=Rattus norvegicus GN=Rad23b PE=1 SV=1 - [RD23B_RAT]	83.64	7.23	3	3	43.4698	0.915984	1.03947	1.067	0.931276	0.971871	0.931237	1.06941	0.945661
X1WI37	Protein LOC100362640 (Fragment) OS=Rattus norvegicus GN=LOC100362640 PE=3 SV=1 - [X1WI37_RAT]	83.59	14.12	3	3	29.448	0.81937	0.976644	0.890661	0.89875	1.0704	1.01428	1.13532	1.15245
P18421	Proteasome subunit beta type-1 OS=Rattus norvegicus GN=Psmb1 PE=1 SV=3 - [PSB1_RAT]	83.41	5.83	1	1	26.4623	1.03056	1.00565	1.1498	1.01206	1.02994	0.963028	0.990608	0.932545
M0R735	Uncharacterized protein (Fragment) OS=Rattus norvegicus PE=4 SV=1 - [M0R735_RAT]	83.28	23.72	2	3	16.9545	0.959183	0.952989	0.89456	0.93239	1.0482	1.07225	1.07081	1.04343
E2RUH2	Ribonuclease inhibitor OS=Rattus norvegicus GN=Rnh1 PE=2 SV=1 - [E2RUH2_RAT]	83.18	9.21	3	3	49.8871	1.06874	1.02818	1.00626	1.01831	1.0493	0.977582	0.986995	0.9882
M0R4Y0	Epsilon-sarcoglycan (Fragment) OS=Rattus norvegicus GN=Sgce PE=4 SV=1 - [M0R4Y0_RAT]	83.16	8.66	2	2	46.0683	0.73053	0.75494	0.704659	0.83995	1.30988	1.20913	1.08192	1.28866
P35427	60S ribosomal protein L13a OS=Rattus norvegicus GN=Rpl13a PE=1 SV=2 - [RL13A_RAT]	83.08	18.23	4	4	23.4614	0.961286	1.0019	0.920153	0.929961	0.950297	1.05785	1.03724	1.04473
P29419	ATP synthase subunit e, mitochondrial OS=Rattus norvegicus GN=Atp5i PE=1 SV=3 - [ATP5I_RAT]	82.82	33.8	2	2	8.24948	1.01033	0.98689	1.10888	1.04381	1.00732	1.08527	0.894559	0.923316
D3ZLW6	Multidrug resistance-associated protein 1 OS=Rattus norvegicus GN=Abcc1 PE=3 SV=2 - [D3ZLW6_RAT]	82.73	1.11	1	1	171.303	1.17692	1.03045	0.966794	0.995493	0.920209	0.924975	1.07938	1.00663
P97852	Peroxisomal multifunctional enzyme type 2 OS=Rattus norvegicus GN=Hsd17b4 PE=1 SV=3 - [DHB4_RAT]	82.65	5.58	3	3	79.378	1.0773	1.05082	0.908339	0.960167	0.98726	0.971474	0.960576	1.03389
P85515	Alpha-centractin OS=Rattus norvegicus GN=Actr1a PE=1 SV=1 - [ACTZ_RAT]	82.49	11.44	1	3	42.5869	0.874983	0.982979	1.0902	1.03654	0.885046	0.923401	0.986829	1.0442
G3V796	Acetyl-Coenzyme A dehydrogenase, medium chain OS=Rattus norvegicus GN=Acadm PE=3 SV=1 - [G3V796_RAT]	82.39	9.98	3	3	46.5418	0.831806	1.11828	1.00046	0.960213	0.978128	1.01283	1.10344	1.09501
D4A900	Protein Filip1l OS=Rattus norvegicus GN=Filip1l PE=1 SV=1 - [D4A900_RAT]	82.3	5.14	5	5	129.445	0.942309	0.924584	0.874175	0.966421	0.995929	1.01799	1.16218	1.08054
B2RZD6	Ndufa4 protein OS=Rattus norvegicus GN=Ndufa4 PE=2 SV=1 - [B2RZD6_RAT]	82.12	14.63	1	1	9.32087	0.982489	1.18384	0.873908	0.967837	0.98525	0.959056	1.20591	0.912835
F1LQ96	Gamma-synuclein OS=Rattus norvegicus GN=Sncg PE=3 SV=1 - [F1LQ96_RAT]	81.98	13.11	1	1	12.9115	1.08736	1.16357	0.900004	0.77759	1.15808	1.09498	1.01437	0.877695
Q6P6T4	Echinoderm microtubule-associated protein-like 2 OS=Rattus norvegicus GN=Eml2 PE=1 SV=1 - [EMAL2_RAT]	81.96	7.86	4	4	70.6662	0.895227	0.889171	1.15332	1.1034	0.962885	0.980868	0.973027	1.03355
D3ZPI8	Complement component 8, gamma polypeptide (Predicted), isoform CRA_a OS=Rattus norvegicus GN=C8g PE=4 SV=1 - [D3ZPI8_RAT]	81.91	9.15	1	1	18.4025	0.941367	1.00663	1.10347	1.23472	1.00593	0.94185	0.922735	0.916542
P22062	Protein-L-isoaspartate(D-aspartate) O-methyltransferase OS=Rattus norvegicus GN=Pcmt1 PE=1 SV=2 - [PIMT_RAT]	81.84	21.15	4	4	24.6257	0.89443	0.989202	1.1049	1.08995	0.977823	1.02009	0.949059	0.990483
Q6AY86	Vacuolar protein sorting-associated protein 26A OS=Rattus norvegicus GN=Vps26a PE=2 SV=1 - [VP26A_RAT]	81.48	17.74	4	4	38.0907	1.13783	1.08969	0.960048	0.9755	1.00012	0.941173	1.01578	1
P08934	Kininogen-1 OS=Rattus norvegicus GN=Kng1 PE=2 SV=1 - [KNG1_RAT]	81.3	7.2	3	4	70.8888	0.909686	1.1649	1.11344	0.904173	1.07183	1.01533	1.00945	0.773586
Q2I6B2	V-type proton ATPase subunit a OS=Rattus norvegicus GN=Atp6v0a1 PE=2 SV=1 - [Q2I6B2_RAT]	81.25	3.25	2	2	95.5228	1.32463	1.04326	1.02796	1.0025	1.02072	0.885635	0.967565	0.973447
P97576	GrpE protein homolog 1, mitochondrial OS=Rattus norvegicus GN=Grpel1 PE=1 SV=2 - [GRPE1_RAT]	81.05	5.07	1	1	24.2819	0.870771	1.01725	1.05386	1.01725	0.985142	0.940755	1.12853	1.05263
Q6TUG0	DnaJ homolog subfamily B member 11 OS=Rattus norvegicus GN=Dnajb11 PE=2 SV=1 - [DJB11_RAT]	80.96	6.98	2	2	40.4697	1.07925	0.954657	1.02132	0.98736	0.962863	1.04159	1.04349	0.987247
Q5U211	Sorting nexin-3 OS=Rattus norvegicus GN=Snx3 PE=1 SV=1 - [SNX3_RAT]	80.88	25.31	3	4	18.7508	0.910671	1.0604	1.04659	1.03182	1.06099	1.00811	0.980333	1.0039
A2VCV7	Mannan-binding lectin serine peptidase 2 OS=Rattus norvegicus GN=Masp2 PE=2 SV=1 - [A2VCV7_RAT]	80.72	7.15	4	4	75.5249	0.926554	1.03907	1.01642	0.957803	1.03799	0.977079	0.988991	1.02108
Q5VLR5	BWK4 OS=Rattus norvegicus GN=Erp44 PE=2 SV=1 - [Q5VLR5_RAT]	80.61	10.59	3	3	46.8484	0.996227	0.942617	1.08551	1.04733	0.952235	1.01732	1.01906	0.981712
F1LP30	Methylcrotonoyl-CoA carboxylase subunit alpha, mitochondrial OS=Rattus norvegicus GN=Mccc1 PE=4 SV=1 - [F1LP30_RAT]	80.6	5.73	3	3	79.2454	1.06661	0.970044	0.916993	0.939476	1.05049	1.03933	1.00774	1.0633
B2RZB6	LSM8 homolog, U6 small nuclear RNA associated (S. cerevisiae) OS=Rattus norvegicus GN=Lsm8 PE=2 SV=1 - [B2RZB6_RAT]	80.56	26.04	2	2	10.3963	1.21922	0.951304	0.999862	1.01362	0.966274	0.9324	1.07751	0.884024
D3ZJ67	Protein Sun2 OS=Rattus norvegicus GN=Sun2 PE=4 SV=1 - [D3ZJ67_RAT]	80.54	8.31	4	4	78.1858	1.08462	1.00606	0.937082	0.935647	1.1098	0.978827	1.04032	1.07446
Q498E0	Thioredoxin domain-containing protein 12 OS=Rattus norvegicus GN=Txndc12 PE=2 SV=2 - [TXD12_RAT]	80.53	14.12	2	2	19.0065	0.948708	1.04769	0.990701	1.00854	0.976632	0.996239	1.05055	1.0001
F7EWC1	Protein Vasp OS=Rattus norvegicus GN=Vasp PE=4 SV=1 - [F7EWC1_RAT]	80.44	5.85	2	2	39.6851	0.790097	0.998093	0.91391	0.94386	0.995086	0.953685	1.18328	1.1894
Q5XI04	Protein Stom OS=Rattus norvegicus GN=Stom PE=2 SV=1 - [Q5XI04_RAT]	80.22	20.77	4	4	31.3585	1.04957	0.973866	1.01622	1.00565	1.08207	1.0463	0.936409	0.969692
Q6PDV7	60S ribosomal protein L10 OS=Rattus norvegicus GN=Rpl10 PE=1 SV=3 - [RL10_RAT]	79.72	14.95	3	3	24.5879	0.964375	0.931586	0.923603	0.983291	1.02138	0.997415	1.0577	1.0768
Q66HF9	Leucine-rich repeat flightless-interacting protein 1 OS=Rattus norvegicus GN=Lrrfip1 PE=1 SV=1 - [LRRF1_RAT]	79.43	3.25	2	2	79.9706	0.981218	1.0255	1.1271	1.08637	0.982911	0.944594	0.978328	1.00926
Q9ES40	PRA1 family protein 3 OS=Rattus norvegicus GN=Arl6ip5 PE=1 SV=1 - [PRAF3_RAT]	79.43	10.11	1	1	21.5343	1.00714	1.14057	1.0311	1.05875	0.925442	0.98082	0.975719	0.965739
Q8K3R4	30 kDa adipocyte complement-related protein OS=Rattus norvegicus GN=Adipoq PE=2 SV=1 - [Q8K3R4_RAT]	79.21	8.61	2	2	26.3929	0.922472	1.06833	1.12697	1.00695	1.03734	1.1386	0.858921	0.906188
D3ZCA0	Proline synthetase co-transcribed (Predicted) OS=Rattus norvegicus GN=Prosc PE=3 SV=1 - [D3ZCA0_RAT]	79.17	16.73	3	3	30.0856	1.1415	1.01129	1.10698	1.09285	0.954101	0.956991	0.931134	1.04771
F1M6Q3	Protein Col4a2 OS=Rattus norvegicus GN=Col4a2 PE=4 SV=2 - [F1M6Q3_RAT]	78.99	2.84	3	3	166.145	0.862423	1.06973	1.00544	0.917631	1.08367	1.03765	0.954428	1.06843
D4A197	Methylmalonyl CoA epimerase (Predicted), isoform CRA_d OS=Rattus norvegicus GN=Mcee PE=4 SV=1 - [D4A197_RAT]	78.68	17.98	2	2	18.8039	0.9597	1.14812	1.00195	0.987622	1.0193	0.993575	1.02193	0.959271
M0R535	Protein RGD1565829 (Fragment) OS=Rattus norvegicus GN=RGD1565829 PE=4 SV=1 - [M0R535_RAT]	78.61	14.39	3	3	31.0575	1.04657	1.03713	0.899929	1.0313	0.909839	0.938666	0.974881	1.03941
D3ZUM4	Beta-galactosidase OS=Rattus norvegicus GN=Glb1 PE=3 SV=1 - [D3ZUM4_RAT]	78.59	2.16	1	1	73.1813	1.28792	1.0667	1.05531	0.909497	0.906658	0.901977	1.14883	0.795656
Q64640	Adenosine kinase OS=Rattus norvegicus GN=Adk PE=1 SV=3 - [ADK_RAT]	78.24	8.86	3	3	40.1083	0.980541	1.06485	0.910845	0.910616	1.01203	1.08452	0.926393	1.15531
F1LQH9	Protein Bag2 (Fragment) OS=Rattus norvegicus GN=Bag2 PE=4 SV=1 - [F1LQH9_RAT]	78.21	15.03	2	2	19.458	1.0069	1.05351	0.923229	0.982752	0.95432	0.89897	1.16958	1.10238
B2GV15	Dihydrolipoamide branched chain transacylase E2 OS=Rattus norvegicus GN=Dbt PE=2 SV=1 - [B2GV15_RAT]	77.81	9.75	4	4	53.24	1.15296	0.996237	0.961655	0.946619	1.00172	0.984815	0.899982	1.03719
E9PT29	Protein Ddx17 OS=Rattus norvegicus GN=Ddx17 PE=3 SV=2 - [E9PT29_RAT]	77.68	7.42	1	3	47.3551	1.01716	0.989948	0.856621	0.879625	1.04671	1.06237	1.04217	0.995071
G3V8Q6	Protein kinase, cAMP-dependent, regulatory, type 2, alpha, isoform CRA_a OS=Rattus norvegicus GN=Prkar2a PE=4 SV=1 - [G3V8Q6_RAT]	77.47	12.47	3	3	45.4517	0.945874	1.0738	1.0494	0.935258	1.01216	1.05733	0.980008	0.96269
D4A8T3	Coatomer protein complex, subunit zeta 1 (Predicted) OS=Rattus norvegicus GN=Copz1 PE=4 SV=1 - [D4A8T3_RAT]	77.42	15.25	2	2	20.1855	0.921167	1.05389	1.03991	1.03748	0.9897	0.927447	1.04922	1.02415
P31211	Corticosteroid-binding globulin OS=Rattus norvegicus GN=Serpina6 PE=1 SV=2 - [CBG_RAT]	77.41	6.06	2	2	44.6423	1.01107	0.97517	0.796159	0.802968	1.23844	1.34002	1.05135	0.830685
Q6B345	Protein S100-A11 OS=Rattus norvegicus GN=S100a11 PE=3 SV=1 - [S10AB_RAT]	77.09	23.47	2	2	11.0575	0.933029	1.04788	1.01592	0.983861	1.02457	1.02354	1.08226	0.941336
P18422	Proteasome subunit alpha type-3 OS=Rattus norvegicus GN=Psma3 PE=1 SV=3 - [PSA3_RAT]	76.84	8.63	2	2	28.4011	1.11381	0.979233	0.983263	1.01288	1.04156	0.906947	0.960997	0.973255
D3ZPR0	Chromosome segregation 1-like (S. cerevisiae) (Predicted) OS=Rattus norvegicus GN=Cse1l PE=4 SV=1 - [D3ZPR0_RAT]	76.79	3.81	2	3	110.144	0.902038	0.936712	1.03006	0.931454	1.04049	0.990873	1.03714	1.10862
M0R930	Protein LOC100910446 (Fragment) OS=Rattus norvegicus GN=LOC100910446 PE=3 SV=1 - [M0R930_RAT]	76.78	11.43	2	2	28.1395	1.14814	1.04341	1.04949	1.00133	0.965709	0.924214	1.02832	0.828676
Q99068	Alpha-2-macroglobulin receptor-associated protein OS=Rattus norvegicus GN=Lrpap1 PE=1 SV=2 - [AMRP_RAT]	76.6	10.56	4	4	42.0061	0.932502	0.923664	0.935754	0.976065	0.957851	0.934703	1.02877	1.10144
D3ZD11	Protein Spcs2 OS=Rattus norvegicus GN=Spcs2 PE=4 SV=1 - [D3ZD11_RAT]	76.42	11.95	2	2	24.9577	0.987804	1.02746	0.790228	0.952344	1.05815	0.992364	1.10691	1.1629
D3ZJT2	Protein Nek9 OS=Rattus norvegicus GN=Nek9 PE=4 SV=2 - [D3ZJT2_RAT]	76.41	1.57	1	1	104.844	1.48683	1.03001	0.857254	0.936702	1.00625	0.909114	0.955868	0.903941
F1LM19	Alpha-2-HS-glycoprotein OS=Rattus norvegicus GN=Ahsg PE=4 SV=2 - [F1LM19_RAT]	76.39	8.26	2	2	38.0122	0.883411	0.867373	1.12621	1.06738	1.06755	1.00583	0.99108	1.09845
D4A9H2	Dermatopontin (Predicted), isoform CRA_c OS=Rattus norvegicus GN=Dpt PE=4 SV=1 - [D4A9H2_RAT]	76.21	9.64	2	2	19.955	0.976255	1.21086	0.948097	0.983777	1.06245	1.06289	0.967629	0.925386
P19234	NADH dehydrogenase [ubiquinone] flavoprotein 2, mitochondrial OS=Rattus norvegicus GN=Ndufv2 PE=1 SV=2 - [NDUV2_RAT]	76.14	9.27	2	2	27.3609	1.08196	1.02425	0.980228	1.11385	0.862581	1.02635	1.02935	0.949917
F1LRY5	RCG45398 OS=Rattus norvegicus GN=Sardh PE=3 SV=2 - [F1LRY5_RAT]	76.13	5.88	3	3	101.35	1.02642	1.02107	1.08079	1.00515	1.02129	0.870898	0.97473	1.00148
B1H267	Sorting nexin-5 OS=Rattus norvegicus GN=Snx5 PE=1 SV=1 - [SNX5_RAT]	76	6.44	2	2	46.7641	1.00226	0.959436	1.12177	0.991405	1.01916	1.06533	0.969087	0.931865
P83732	60S ribosomal protein L24 OS=Rattus norvegicus GN=Rpl24 PE=2 SV=1 - [RL24_RAT]	75.88	13.38	2	2	17.7679	0.730274	1.11752	0.882951	0.818067	1.16228	1.21767	1.07298	1.13499
Q6PCU4	Emd protein OS=Rattus norvegicus GN=Emd PE=2 SV=1 - [Q6PCU4_RAT]	75.88	19.23	3	3	29.5674	1.05845	0.873489	0.937882	0.940835	1.08348	1.24349	0.918351	1.04379
Q6MG66	LSM2 homolog, U6 small nuclear RNA associated [S. cerevisiae] OS=Rattus norvegicus GN=Lsm2 PE=4 SV=1 - [Q6MG66_RAT]	75.54	14.5	1	1	14.7697	1.06891	1.008	0.894242	1.00502	1.08689	0.952499	1.03437	1.03758
F1M9V7	Protein Npepps OS=Rattus norvegicus GN=Npepps PE=4 SV=1 - [F1M9V7_RAT]	75.42	3.37	2	2	103.279	1.36486	1.04185	1.0062	0.867991	0.923345	0.824498	1.21411	0.851379
Q6AYE2	Endophilin-B1 OS=Rattus norvegicus GN=Sh3glb1 PE=2 SV=1 - [SHLB1_RAT]	75.05	7.67	2	2	40.7618	1.02189	1.05018	1.00148	0.972317	1.02994	1.0153	1.00347	1.01563
F1LM30	Uncharacterized protein (Fragment) OS=Rattus norvegicus PE=4 SV=2 - [F1LM30_RAT]	75.04	7.87	3	3	51.7128	1.21964	1.14919	1.14909	1.10312	0.963762	0.805516	1.1068	0.733212
Q8R431	Monoglyceride lipase OS=Rattus norvegicus GN=Mgll PE=1 SV=1 - [MGLL_RAT]	75.01	16.17	3	3	33.4782	1.021	0.985437	0.84774	0.929429	1.00274	1.00016	1.15735	1.08765
B5DFC9	Nidogen-2 OS=Rattus norvegicus GN=Nid2 PE=2 SV=1 - [NID2_RAT]	74.98	5.59	4	5	152.88	1.07936	1.02073	0.899389	0.93967	1.04117	1.02461	1.01069	0.990035
G3V6S1	PRKC apoptosis WT1 regulator protein OS=Rattus norvegicus GN=Pawr PE=4 SV=1 - [G3V6S1_RAT]	74.85	14.76	4	4	35.8318	0.933052	0.943736	1.03455	1.02876	1.00561	1.18902	0.896968	0.984886
Q4KLM7	Protein Specc1 OS=Rattus norvegicus GN=Specc1 PE=2 SV=1 - [Q4KLM7_RAT]	74.72	2.94	2	2	86.7768	0.877509	0.86981	0.900446	1.00776	1.13256	1.10858	1.0487	1.12852
D3ZBN0	Histone H1.5 OS=Rattus norvegicus GN=Hist1h1b PE=3 SV=1 - [H15_RAT]	74.57	9.46	2	2	22.6355	0.948008	1.11973	0.945064	0.894855	1.1209	1.20504	0.931079	0.870867
M0RB67	Protein Ppidl1 OS=Rattus norvegicus GN=Ppidl1 PE=4 SV=1 - [M0RB67_RAT]	74.45	11.08	3	3	40.6847	1.05124	1.0045	1.06447	0.94184	1.01601	0.996494	1.06892	0.958356
D4AE58	Protein Kank1 OS=Rattus norvegicus GN=Kank1 PE=4 SV=1 - [D4AE58_RAT]	74.41	3.47	1	3	147.381	1.01622	0.952383	0.989608	1.08096	0.96378	1.14989	0.950544	0.903187
F1M110	Glycylpeptide N-tetradecanoyltransferase (Fragment) OS=Rattus norvegicus GN=Nmt2 PE=3 SV=2 - [F1M110_RAT]	74.39	2.85	1	1	56.4974	0.879143	0.942099	1.16101	1.03741	0.982649	1.04295	1.00179	1.02679
Q5FWY5	AH receptor-interacting protein OS=Rattus norvegicus GN=Aip PE=1 SV=1 - [AIP_RAT]	74.29	7.58	2	2	37.5752	1.01053	0.90154	0.882591	0.899158	1.10674	1.11474	1.27569	0.979462
P05370	Glucose-6-phosphate 1-dehydrogenase OS=Rattus norvegicus GN=G6pdx PE=1 SV=3 - [G6PD_RAT]	74.15	6.8	3	3	59.3378	0.791962	0.989532	0.863827	0.873073	1.09394	0.971856	1.2456	1.21157
M0R9D0	Acidic leucine-rich nuclear phosphoprotein 32 family member A OS=Rattus norvegicus GN=Anp32a PE=4 SV=1 - [M0R9D0_RAT]	74.04	7.76	2	2	28.2882	0.832919	0.946194	1.04258	0.935386	1.08665	1.16914	0.954428	1.09264
D3ZF07	Protein RGD1562402 OS=Rattus norvegicus GN=RGD1562402 PE=3 SV=1 - [D3ZF07_RAT]	73.99	14.19	2	2	16.5771	1.02959	1.01815	0.868471	0.822145	1.05315	0.939552	1.08934	1.2923
Q62785	28 kDa heat- and acid-stable phosphoprotein OS=Rattus norvegicus GN=Pdap1 PE=1 SV=1 - [HAP28_RAT]	73.94	7.73	2	2	20.5925	1.09462	1.18037	0.965635	0.97137	1.06816	0.958542	1.14362	0.791353
M0R9I8	40S ribosomal protein S12 OS=Rattus norvegicus GN=LOC100364427 PE=3 SV=1 - [M0R9I8_RAT]	73.92	13.64	2	2	14.4914	0.850895	0.896622	0.939396	0.997835	1.10278	1.16969	1.01325	1.05894
D4A0T0	Protein Ndufb10 OS=Rattus norvegicus GN=Ndufb10 PE=4 SV=1 - [D4A0T0_RAT]	73.6	19.89	3	3	20.8454	1.1464	0.985773	1.08632	1.23564	0.909561	0.972365	0.904592	0.823494
P85834	Elongation factor Tu, mitochondrial OS=Rattus norvegicus GN=Tufm PE=1 SV=1 - [EFTU_RAT]	73.41	15.71	5	5	49.491	1.03915	0.978843	0.834739	0.961809	1.10068	1.13351	0.987278	1.0161
Q5RKH2	Galactokinase 1 OS=Rattus norvegicus GN=Galk1 PE=2 SV=1 - [Q5RKH2_RAT]	73.33	13.01	4	4	42.3495	0.98401	0.897422	0.940831	0.996043	1.03731	1.12476	0.961086	1.02504
Q6AYQ9	Peptidyl-prolyl cis-trans isomerase OS=Rattus norvegicus GN=Ppic PE=2 SV=1 - [Q6AYQ9_RAT]	73.32	16.51	3	3	22.9949	1.04027	0.983836	0.984121	0.916928	0.96154	1.01368	0.952587	1.05872
F1LQ00	Protein Col5a2 (Fragment) OS=Rattus norvegicus GN=Col5a2 PE=4 SV=2 - [F1LQ00_RAT]	73.32	1.91	2	2	142.388	0.937278	1.02916	0.912746	1.40412	1.01387	0.89081	0.923242	0.8317
F1M5Z5	Anoctamin OS=Rattus norvegicus GN=Ano6 PE=3 SV=2 - [F1M5Z5_RAT]	73.08	5.63	3	3	92.1668	0.990536	1.02504	1.04395	1.0265	0.98904	1.0583	0.887979	1.05126
Q4V7D1	Signal sequence receptor, alpha OS=Rattus norvegicus GN=Ssr1 PE=2 SV=1 - [Q4V7D1_RAT]	72.96	9.76	2	2	32.1872	0.986578	1.03272	0.976011	0.979081	1.07849	0.982378	1.00759	1.01954
D3ZM69	Protein Epb41l2 OS=Rattus norvegicus GN=Epb41l2 PE=4 SV=1 - [D3ZM69_RAT]	72.86	2.73	2	2	109.855	0.994096	0.966302	0.930366	0.957616	1.07223	1.13899	0.983749	1.01186
Q07984	Translocon-associated protein subunit delta OS=Rattus norvegicus GN=Ssr4 PE=2 SV=1 - [SSRD_RAT]	72.84	24.28	3	3	18.9675	0.975597	1.08302	1.18235	1.11309	0.930659	0.968668	0.925492	0.911176
F1LRE2	Insulin-like growth factor-binding protein complex acid labile subunit (Fragment) OS=Rattus norvegicus GN=Igfals PE=4 SV=1 - [F1LRE2_RAT]	72.71	4.98	3	3	66.7087	1.04775	1.01948	0.828091	0.89733	1.15207	1.03157	1.06868	0.878388
P52873	Pyruvate carboxylase, mitochondrial OS=Rattus norvegicus GN=Pc PE=1 SV=2 - [PYC_RAT]	72.69	3.23	2	2	129.695	1.58592	0.869344	0.841422	0.877829	0.999631	0.88449	1.07548	0.855026
Q5M9F6	5-formyltetrahydrofolate cyclo-ligase OS=Rattus norvegicus GN=Mthfs PE=2 SV=1 - [Q5M9F6_RAT]	72.63	10.34	1	1	23.226	0.929347	1.07379	1.05051	0.991179	0.94944	1.00265	0.949195	1.14624
D4A5L9	Protein LOC690675 OS=Rattus norvegicus GN=LOC679794 PE=3 SV=1 - [D4A5L9_RAT]	72.35	38.1	4	4	11.628	0.845914	1.17573	0.995759	0.908837	0.920969	1.01039	1.09663	1.07602
Q32Q06	AP-1 complex subunit mu-1 OS=Rattus norvegicus GN=Ap1m1 PE=1 SV=3 - [AP1M1_RAT]	72.25	9.93	3	3	48.526	1.02193	1.04551	1.08777	1.01049	0.954917	0.883117	0.987746	1.03345
Q5RJR2	Twinfilin-1 OS=Rattus norvegicus GN=Twf1 PE=2 SV=1 - [TWF1_RAT]	72.25	12.29	3	3	40.0655	1.09758	1.0258	1.04256	0.93363	0.986724	0.970111	1.065	0.928638
D3ZW55	Inosine triphosphate pyrophosphatase OS=Rattus norvegicus GN=Itpa PE=3 SV=1 - [ITPA_RAT]	72.22	15.66	2	2	21.9131	1.12081	0.94378	1.05154	0.955383	1.0068	1.02622	0.996046	0.962422
D3ZX38	Prefoldin 1 (Predicted) OS=Rattus norvegicus GN=Pfdn1 PE=4 SV=1 - [D3ZX38_RAT]	72.15	17.21	2	2	14.2465	0.96938	0.986771	1.08985	1.0459	1.04892	1.01517	0.936512	0.963941
P61212	ADP-ribosylation factor-like protein 1 OS=Rattus norvegicus GN=Arl1 PE=1 SV=1 - [ARL1_RAT]	72.07	6.08	1	1	20.3985	0.945022	1.09882	1.0112	1.00811	0.925144	1.05088	0.999758	1.04075
P70567	Tropomodulin-1 OS=Rattus norvegicus GN=Tmod1 PE=2 SV=1 - [TMOD1_RAT]	71.95	7.8	2	2	40.4548	1.2416	1.01008	0.938784	0.955218	0.910305	0.920901	1.10218	1.00647
B5DEH2	Erlin-2 OS=Rattus norvegicus GN=Erlin2 PE=1 SV=1 - [ERLN2_RAT]	71.56	11.5	3	3	37.6864	0.983708	0.97301	1.01338	1.03706	1.07548	1.07033	0.932107	1.01855
D4A9Z8	Protein Chmp4b OS=Rattus norvegicus GN=Chmp4bl1 PE=4 SV=1 - [D4A9Z8_RAT]	71.53	20.98	3	3	25.0937	0.955887	0.980172	1.04626	0.976201	1.08458	1.0595	0.98418	0.993603
D3ZE15	Protein LOC100911483 OS=Rattus norvegicus GN=LOC100911483 PE=4 SV=1 - [D3ZE15_RAT]	71.51	13.89	2	2	16.7657	1.20292	1.10248	0.963219	1.12028	0.851086	0.904592	0.935725	0.838044
F1M2W7	Protease inhibitor 15 (Predicted) OS=Rattus norvegicus GN=Pi15 PE=4 SV=2 - [F1M2W7_RAT]	71.48	14.34	3	3	29.2503	0.977066	1.03853	0.871468	0.870771	1.296	1.21328	0.774353	1.00777
D3ZCZ9	Protein LOC100912599 OS=Rattus norvegicus GN=LOC100912599 PE=4 SV=1 - [D3ZCZ9_RAT]	71.44	9.48	1	1	13.0317	1.05907	1.04825	1.02464	1.28242	0.885739	1.02941	0.838649	0.904179
F1LU48	Protein Ergic1 (Fragment) OS=Rattus norvegicus GN=Ergic1 PE=4 SV=1 - [F1LU48_RAT]	71.39	16.96	3	3	32.3956	1.00659	1.0997	1.12039	1.0877	0.990492	0.890604	0.860737	1.01014
Q6GQP4	Ras-related protein Rab-31 OS=Rattus norvegicus GN=Rab31 PE=1 SV=2 - [RAB31_RAT]	71.25	12.89	1	2	21.3548	0.995353	1.02979	0.941506	0.868541	1.06312	1.07522	1.0706	1.04094
F1LML7	Protein Hip1r OS=Rattus norvegicus GN=Hip1r PE=4 SV=1 - [F1LML7_RAT]	71.17	2.71	2	2	119.479	0.99501	0.994222	0.921303	0.95134	1.01207	1.01375	1.14936	1.02414
Q5XIC6	Proteasome (Prosome, macropain) 26S subunit, non-ATPase, 12 OS=Rattus norvegicus GN=Psmd12 PE=2 SV=1 - [Q5XIC6_RAT]	71.07	4.61	2	2	52.9025	0.960317	0.955377	1.02684	1.05267	1.01127	0.991018	0.987715	1.08594
F1M2P8	Protein kinase C OS=Rattus norvegicus GN=Prkca PE=3 SV=2 - [F1M2P8_RAT]	70.7	4.56	2	2	72.8022	0.940735	0.988594	1.17536	1.07866	0.953327	0.911276	1.01369	1.01165
B5DEP7	Protein LOC100360635 OS=Rattus norvegicus GN=LOC100911683 PE=2 SV=1 - [B5DEP7_RAT]	70.6	15.79	1	1	8.49043	1.22022	1.16677	0.869549	0.885802	0.986975	0.814749	1.13095	0.980604
E9PSS8	Protein RT1-A1 OS=Rattus norvegicus GN=RT1-A1 PE=3 SV=2 - [E9PSS8_RAT]	70.56	6.49	2	2	35.2644	0.857073	1.11491	1.235	1.10221	0.934125	0.996581	0.941287	0.76963
Q642A9	Protein Vps16 OS=Rattus norvegicus GN=Vps16 PE=2 SV=1 - [Q642A9_RAT]	70.54	2.26	1	1	94.8468	1.90047	0.849571	0.795713	0.718269	1.01184	0.881955	0.979957	1.03403
G3V9S0	NADH-cytochrome b5 reductase OS=Rattus norvegicus GN=Cyb5r1 PE=3 SV=1 - [G3V9S0_RAT]	70.5	9.84	3	3	34.2111	1.03823	1.05719	1.07465	1.24191	0.908244	0.943952	0.840325	0.993802
Q641Y2	NADH dehydrogenase [ubiquinone] iron-sulfur protein 2, mitochondrial OS=Rattus norvegicus GN=Ndufs2 PE=1 SV=1 - [NDUS2_RAT]	70.42	6.05	2	2	52.5276	1.31932	0.999743	0.943605	1.0733	0.949398	0.913602	0.871341	0.931795
G3V8R1	Nucleobindin 2, isoform CRA_b OS=Rattus norvegicus GN=Nucb2 PE=4 SV=1 - [G3V8R1_RAT]	70.37	15.48	5	5	50.0862	1.03076	0.900441	1.02685	0.980231	0.9901	0.994481	1.02216	0.917884
A0A096MKG6	Heterochromatin protein 1-binding protein 3 OS=Rattus norvegicus GN=Hp1bp3 PE=3 SV=1 - [A0A096MKG6_RAT]	70.16	3.4	1	1	32.5662	0.856984	0.945413	0.964485	0.96262	1.03725	1.08009	1.03415	1.18365
Q64611	Cysteine sulfinic acid decarboxylase OS=Rattus norvegicus GN=Csad PE=1 SV=1 - [CSAD_RAT]	70.15	8.72	4	4	55.2135	1.11218	0.964491	0.98802	0.911239	1.0562	1.08173	1.02807	1.03061
G3V6H9	Nucleosome assembly protein 1-like 1 OS=Rattus norvegicus GN=Nap1l1 PE=3 SV=1 - [G3V6H9_RAT]	69.5	11.51	2	3	45.3449	0.96446	0.998261	1.02742	1.03628	0.998519	1.03082	0.947805	1.05891
Q1JU68	Eukaryotic translation initiation factor 3 subunit A OS=Rattus norvegicus GN=Eif3a PE=2 SV=2 - [EIF3A_RAT]	69.48	2.36	2	2	163.097	1.25592	1.06166	0.942962	0.926649	0.936986	0.885635	1.09304	0.977198
P62859	40S ribosomal protein S28 OS=Rattus norvegicus GN=Rps28 PE=1 SV=1 - [RS28_RAT]	69.35	30.43	2	2	7.8362	0.99289	0.97132	1.05964	0.937837	1.04831	1.07789	1.04485	0.962544
B2RYX0	Naca protein OS=Rattus norvegicus GN=Naca PE=2 SV=1 - [B2RYX0_RAT]	69.28	13.02	2	2	23.3697	0.909436	0.979934	0.99921	0.936337	1.04211	1.19086	1.10772	0.839968
A0A0A0MXY9	Aflatoxin B1 aldehyde reductase member 2 OS=Rattus norvegicus GN=Akr7a2 PE=4 SV=1 - [A0A0A0MXY9_RAT]	69.22	4.37	1	1	40.5783	1.16364	0.909413	0.882674	0.969676	0.98253	0.898549	1.31233	0.916521
D4A6W6	Protein RGD1561333 OS=Rattus norvegicus GN=RGD1561333 PE=3 SV=1 - [D4A6W6_RAT]	69.15	9.34	2	2	28.1393	0.971485	0.972318	0.908472	0.954061	1.06155	1.06913	1.10124	1.01118
Q64268	Heparin cofactor 2 OS=Rattus norvegicus GN=Serpind1 PE=2 SV=1 - [HEP2_RAT]	69.15	6.26	3	3	54.5169	0.957025	0.961341	0.790281	0.877476	1.21333	1.17829	1.10297	1.06207
M0RDI5	Protein Mcu OS=Rattus norvegicus GN=Mcu PE=4 SV=1 - [M0RDI5_RAT]	69.12	8	3	3	39.7326	1.01986	1.01687	0.95808	0.971057	0.950358	0.942041	1.03464	1.16693
F1LWH6	Methyl-CpG-binding protein 2 (Fragment) OS=Rattus norvegicus GN=Mecp2 PE=4 SV=1 - [F1LWH6_RAT]	69.09	8.55	3	3	52.9209	1.06641	1.03337	1.00101	0.973004	1.01955	1.07001	0.889855	1.0167
Q04462	Valine--tRNA ligase OS=Rattus norvegicus GN=Vars PE=2 SV=2 - [SYVC_RAT]	68.96	1.82	2	2	140.28	0.907312	1.02045	0.984428	1.0249	1.01018	0.975595	1.01503	1.14348
D4A5D7	Protein Ppp1r12c OS=Rattus norvegicus GN=Ppp1r12c PE=4 SV=2 - [D4A5D7_RAT]	68.92	6.63	3	3	84.6859	1.32444	1.05953	0.984523	0.919526	0.989242	0.882835	1.06133	0.950753
F1LN92	Protein Afg3l2 OS=Rattus norvegicus GN=Afg3l2 PE=3 SV=1 - [F1LN92_RAT]	68.83	2.99	1	2	89.2955	1.00894	1.07439	1.00437	1.05637	0.97317	0.983759	0.968804	0.98656
P11608	ATP synthase protein 8 OS=Rattus norvegicus GN=Mt-atp8 PE=1 SV=2 - [ATP8_RAT]	68.59	31.34	2	2	7.62494	1.12654	1.01667	1.13018	1.13009	0.933755	1.00859	0.862495	0.895794
F1M944	Calsequestrin OS=Rattus norvegicus GN=Casq2 PE=3 SV=1 - [F1M944_RAT]	68.28	5.57	2	2	47.8683	0.783144	0.926356	1.14927	1.28194	0.790817	0.772599	1.09966	1.29964
Q5I0D7	Xaa-Pro dipeptidase OS=Rattus norvegicus GN=Pepd PE=2 SV=1 - [PEPD_RAT]	68.19	5.49	2	2	54.7149	1.09685	1.04686	0.993862	0.973276	0.890728	1.04608	1.12627	0.978375
Q62745	CD81 antigen OS=Rattus norvegicus GN=Cd81 PE=1 SV=1 - [CD81_RAT]	68.12	8.47	1	1	25.8711	1.11627	1.072	1.01158	1.02827	0.963597	0.968946	0.909947	1.00241
D4ABT9	Protein Sspn OS=Rattus norvegicus GN=Sspn PE=4 SV=1 - [D4ABT9_RAT]	68.03	11.11	2	2	23.7271	1.23322	0.861746	0.73326	0.96717	1.05475	1.08263	1.12406	0.941921
P30349	Leukotriene A-4 hydrolase OS=Rattus norvegicus GN=Lta4h PE=2 SV=2 - [LKHA4_RAT]	67.86	7.54	4	4	69.1321	0.97189	1.0081	1.08928	1.04996	0.975154	1.03282	0.934667	0.961713
Q8K4J7	Protein Retn OS=Rattus norvegicus GN=Retn PE=2 SV=1 - [Q8K4J7_RAT]	67.82	12.28	1	1	12.2848	1.10756	1.06181	1.16952	1.11074	0.893604	1.10862	0.785231	0.825397
D3ZEA8	Protein Syne1 OS=Rattus norvegicus GN=Syne1 PE=4 SV=2 - [D3ZEA8_RAT]	67.45	1.02	2	2	315.598	1.00937	0.990368	0.83625	0.946398	1.0919	1.09007	0.979534	1.10109
B3GNI6	Septin-11 OS=Rattus norvegicus GN=Sept11 PE=1 SV=1 - [SEP11_RAT]	67.3	6.5	1	3	49.6633	0.888604	0.974062	1.09211	0.987667	0.948182	1.0211	1.02315	1.09805
D4A3E1	Protein Hnrnpll OS=Rattus norvegicus GN=Hnrnpll PE=4 SV=1 - [D4A3E1_RAT]	67.26	5.75	2	2	64.3225	0.915609	1.17786	1.22916	0.884457	0.968242	0.900026	1.01334	0.916005
A1L1J4	Protein phosphatase 2C, magnesium dependent, catalytic subunit OS=Rattus norvegicus GN=Pdp1 PE=2 SV=1 - [A1L1J4_RAT]	67.15	7.06	2	2	61.1416	1.2078	0.98579	0.975444	1.01851	1.02336	0.946176	1.00295	0.924634
R9PXU3	Protein kinase C and casein kinase substrate in neurons 2 protein OS=Rattus norvegicus GN=Pacsin2 PE=4 SV=1 - [R9PXU3_RAT]	67.06	10.96	4	4	51.5182	0.998565	1.03436	0.994518	1.01463	1.02714	0.994187	1.00352	1.03266
P62268	40S ribosomal protein S23 OS=Rattus norvegicus GN=Rps23 PE=1 SV=3 - [RS23_RAT]	67.01	20.98	3	3	15.7977	0.915194	0.938748	0.946906	0.981547	1.10557	1.10648	0.978633	1.02523
F1LRI5	Protein Gcn1l1 OS=Rattus norvegicus GN=Gcn1l1 PE=4 SV=2 - [F1LRI5_RAT]	66.98	0.97	2	2	292.475	1.05969	0.844207	0.87292	1.03302	1.12605	1.03075	1.03665	1.04917
P52481	Adenylyl cyclase-associated protein 2 OS=Rattus norvegicus GN=Cap2 PE=2 SV=1 - [CAP2_RAT]	66.79	13.21	4	5	52.8791	1.07085	0.969927	0.909292	1.01963	1.05181	1.05251	0.975714	0.986984
Q5I0E7	Transmembrane emp24 domain-containing protein 9 OS=Rattus norvegicus GN=Tmed9 PE=1 SV=1 - [TMED9_RAT]	66.78	4.68	1	1	27.011	0.903554	0.88625	1.10527	1.10939	1.03536	0.97119	1.16041	0.897729
Q5XIU9	Membrane-associated progesterone receptor component 2 OS=Rattus norvegicus GN=Pgrmc2 PE=2 SV=1 - [PGRC2_RAT]	66.73	8.29	1	1	23.3887	1.17858	1.00601	0.980686	1.11404	0.974929	1.03082	0.928147	0.854109
P47824	P2X purinoceptor 1 OS=Rattus norvegicus GN=P2rx1 PE=2 SV=1 - [P2RX1_RAT]	66.51	3.76	1	1	44.928	0.880092	0.91795	1.04044	1.03365	1.12022	1.10681	0.897578	1.07145
P08494	Matrix Gla protein OS=Rattus norvegicus GN=Mgp PE=1 SV=2 - [MGP_RAT]	66.5	23.3	2	2	12.029	1.17669	0.959977	0.85707	0.855284	1.0593	0.986102	1.05163	0.900015
G3V9E4	Acylamino-acid-releasing enzyme OS=Rattus norvegicus GN=Apeh PE=4 SV=1 - [G3V9E4_RAT]	66.36	5.87	4	4	81.3154	1.17155	1.04878	1.03105	1.14831	0.92852	0.958755	0.889947	0.965322
O35264	Platelet-activating factor acetylhydrolase IB subunit beta OS=Rattus norvegicus GN=Pafah1b2 PE=1 SV=1 - [PA1B2_RAT]	66.36	12.66	2	2	25.5652	0.973721	1.04977	0.983628	0.966349	1.07746	0.944518	1.09715	0.974743
P23562	Band 3 anion transport protein OS=Rattus norvegicus GN=Slc4a1 PE=2 SV=3 - [B3AT_RAT]	66.34	8.63	5	5	103.107	1.05144	0.854555	0.971867	1.14177	0.99967	0.890425	1.15164	0.894296
P0C0A1	Vacuolar protein-sorting-associated protein 25 OS=Rattus norvegicus GN=Vps25 PE=1 SV=1 - [VPS25_RAT]	66.08	19.32	2	2	20.7485	1.18492	1.05119	1.0353	0.956872	0.890086	0.901215	1.06064	1.00036
Q9WUC4	Copper transport protein ATOX1 OS=Rattus norvegicus GN=Atox1 PE=1 SV=1 - [ATOX1_RAT]	66.06	20.59	2	2	7.28769	0.824462	1.0748	1.0985	0.940986	0.898759	0.9983	1.03147	1.09162
G3V6E4	Acyl-Coenzyme A binding domain containing 3 OS=Rattus norvegicus GN=Acbd3 PE=4 SV=1 - [G3V6E4_RAT]	66.04	2.85	1	1	60.2829	0.973812	0.985349	1.0395	1.05939	1.09156	1.08923	1.03676	0.795652
F1LU52	Protein Dst (Fragment) OS=Rattus norvegicus GN=Dst PE=4 SV=2 - [F1LU52_RAT]	66.01	0.82	3	3	610.636	0.949987	0.905065	0.934476	1.02774	1.08413	0.978884	1.08192	1.10027
D4ADF5	Protein LOC100912106 OS=Rattus norvegicus GN=Pdcd5 PE=4 SV=1 - [D4ADF5_RAT]	65.83	20	2	2	14.1953	0.824388	1.01926	1.13272	0.977583	1.0543	1.09553	0.904956	1.06209
Q920A6	Retinoid-inducible serine carboxypeptidase OS=Rattus norvegicus GN=Scpep1 PE=2 SV=1 - [RISC_RAT]	65.76	8.19	3	3	51.1418	0.99881	0.958311	1.07017	0.991018	0.967689	1.07375	1.01497	1.00745
D3ZLH9	Protein LOC680385 OS=Rattus norvegicus GN=LOC680385 PE=4 SV=1 - [D3ZLH9_RAT]	65.56	3.48	1	1	46.4841	1.11359	1.06848	1.06922	0.845104	1.03082	0.945801	1.0193	1.13371
Q6AXV4	Sorting and assembly machinery component 50 homolog OS=Rattus norvegicus GN=Samm50 PE=1 SV=1 - [SAM50_RAT]	65.5	4.48	2	2	51.9274	1.18727	0.973305	0.944673	1.05238	0.998046	1.00318	1.01806	0.968547
D4A7U6	LSM3 homolog, U6 small nuclear RNA associated (S. cerevisiae) (Predicted) OS=Rattus norvegicus GN=Lsm3 PE=4 SV=1 - [D4A7U6_RAT]	65.4	11.76	1	1	11.838	1.32471	0.973968	0.908353	0.976036	0.942351	0.947821	1.01357	1.00769
Q6AYQ4	Transmembrane protein 109 OS=Rattus norvegicus GN=Tmem109 PE=2 SV=1 - [TM109_RAT]	65.33	5.35	2	2	26.2254	0.997586	1.02237	1.00508	1.02695	0.987597	1.03753	0.907796	0.960636
Q63530	Phosphotriesterase-related protein OS=Rattus norvegicus GN=Pter PE=2 SV=2 - [PTER_RAT]	65.23	7.16	2	2	39.12	1.03422	1.03616	0.691128	0.822605	0.82095	1.00212	1.40637	1.13832
G3V6Q6	Guanine nucleotide binding protein, alpha 11 OS=Rattus norvegicus GN=Gna11 PE=4 SV=1 - [G3V6Q6_RAT]	65.18	11.14	2	4	42.0175	0.933685	1.03789	0.921392	0.985353	1.01415	0.958127	1.12314	1.04394
G3V9G1	Adenylate cyclase 5 OS=Rattus norvegicus GN=Adcy5 PE=3 SV=1 - [G3V9G1_RAT]	64.58	2.14	2	2	139.016	1.00952	0.939079	0.89671	0.982273	1.01414	0.995511	0.886256	1.16042
D3ZFA8	Protein LOC100362366 OS=Rattus norvegicus GN=LOC100364909 PE=3 SV=1 - [D3ZFA8_RAT]	64.34	23.7	2	2	15.4583	0.89048	1.02495	0.946904	0.889832	0.943464	0.968859	1.24919	1.15128
D4ADL2	Protein LOC102547754 OS=Rattus norvegicus GN=LOC102547754 PE=3 SV=2 - [D4ADL2_RAT]	64.33	14.51	3	3	29.6421	0.973304	0.941781	1.15189	0.991647	0.926702	1.01661	1.00191	0.942197
P21913	Succinate dehydrogenase [ubiquinone] iron-sulfur subunit, mitochondrial OS=Rattus norvegicus GN=Sdhb PE=2 SV=2 - [SDHB_RAT]	64.04	9.22	2	2	31.8089	1.03728	1.29178	0.969979	1.08601	0.852923	0.856685	0.958276	0.92931
D3Z9D2	FYVE and coiled-coil domain containing 1 (Predicted) OS=Rattus norvegicus GN=Fyco1 PE=4 SV=1 - [D3Z9D2_RAT]	64.01	1.38	1	1	163.451	1.0245	1.04311	0.978833	0.961615	1.02891	0.930619	1.12943	0.995298
D3ZHV2	Microtubule-actin cross-linking factor 1 OS=Rattus norvegicus GN=Macf1 PE=1 SV=1 - [MACF1_RAT]	63.9	0.52	2	2	619.216	1.05473	0.988777	0.920702	0.908185	1.08658	0.983965	1.13198	1.00181
D3ZA22	Protein Trim47 OS=Rattus norvegicus GN=Trim47 PE=4 SV=1 - [D3ZA22_RAT]	63.58	5.61	2	2	69.9829	1.59788	1.03712	0.82215	0.893602	1.00698	0.884812	1.07997	0.891152
Q9JHW0	Proteasome subunit beta type-7 OS=Rattus norvegicus GN=Psmb7 PE=1 SV=1 - [PSB7_RAT]	63.44	10.83	2	2	29.9083	1.04824	0.953681	0.978051	1.04703	0.984108	0.984714	1.06472	0.958441
F1LQ45	Epsin-2 OS=Rattus norvegicus GN=Epn2 PE=4 SV=2 - [F1LQ45_RAT]	63.44	3.77	2	2	62.2773	1.03831	0.934013	1.0761	1.08024	0.984942	1.02673	0.926903	1.00712
P00787	Cathepsin B OS=Rattus norvegicus GN=Ctsb PE=1 SV=2 - [CATB_RAT]	63.23	6.19	2	2	37.4456	1.05777	0.903777	1.00014	0.889434	1.05877	1.15053	0.992835	1.014
M0RCH5	Glucosamine-6-phosphate isomerase (Fragment) OS=Rattus norvegicus GN=Gnpda1 PE=3 SV=1 - [M0RCH5_RAT]	63.22	9.24	2	2	27.856	1.15218	1.03505	1.12818	1.02134	0.960904	0.973658	0.927061	0.895108
Q6AYT1	Protein Trim5 OS=Rattus norvegicus GN=Trim5 PE=2 SV=1 - [Q6AYT1_RAT]	63.07	3.72	1	1	59.021	1.32659	0.854415	0.712941	0.875565	1.05992	1.08705	1.11384	1.08258
P34067	Proteasome subunit beta type-4 OS=Rattus norvegicus GN=Psmb4 PE=1 SV=2 - [PSB4_RAT]	63.06	9.13	2	2	29.1784	0.998798	0.950984	1.1882	1.01335	0.97157	0.948564	0.883732	0.925354
F1M1U0	Protein Mxra7 OS=Rattus norvegicus GN=Mxra7 PE=4 SV=2 - [F1M1U0_RAT]	63.06	9.59	1	1	15.8837	1.38254	0.891286	0.797035	1.00093	0.893202	0.905083	1.34686	0.806168
Q6AY58	B-cell receptor-associated protein 31 OS=Rattus norvegicus GN=Bcap31 PE=2 SV=1 - [Q6AY58_RAT]	63	17.14	4	4	27.894	1.0454	1.07366	1.03727	1.16662	0.930489	0.94027	0.902307	0.875598
F1LQC3	Collagen alpha-1(XII) chain (Fragment) OS=Rattus norvegicus GN=Col12a1 PE=4 SV=2 - [F1LQC3_RAT]	62.91	1.87	3	3	209.441	1.01899	1.10411	0.865167	0.91194	1.14626	1.05659	0.939382	0.85824
D4A5K6	Protein Zmpste24 OS=Rattus norvegicus GN=Zmpste24 PE=4 SV=1 - [D4A5K6_RAT]	62.6	5.05	2	2	54.8125	0.950634	1.13496	0.977597	0.981278	0.971723	0.920606	1.11518	0.950127
B0BMY7	Protein Twf2 OS=Rattus norvegicus GN=Twf2 PE=2 SV=1 - [B0BMY7_RAT]	62.45	5.44	1	1	39.4484	1.12055	0.870732	0.781886	0.832393	1.09724	0.818764	1.68299	0.885704
D3ZPU3	Very-long-chain 3-oxoacyl-CoA reductase OS=Rattus norvegicus GN=Hsd17b12 PE=3 SV=1 - [D3ZPU3_RAT]	62.44	8.62	2	2	32.1051	1.01699	1.19811	1.04265	1.03964	0.897765	0.911992	1.01574	1.00652
P36876	Serine/threonine-protein phosphatase 2A 55 kDa regulatory subunit B alpha isoform OS=Rattus norvegicus GN=Ppp2r2a PE=2 SV=1 - [2ABA_RAT]	62.41	8.28	3	3	51.6455	0.789481	1.05263	0.938305	0.927914	1.05256	0.954234	1.17522	1.14419
D3ZXH7	Protein Alyref OS=Rattus norvegicus GN=Alyref PE=4 SV=1 - [D3ZXH7_RAT]	62.39	11.11	2	2	19.9032	0.959362	0.981337	0.775632	0.89205	1.13045	1.11134	1.1366	1.07489
Q5BJP3	Ubiquitin-fold modifier 1 OS=Rattus norvegicus GN=Ufm1 PE=3 SV=1 - [UFM1_RAT]	62.23	50.59	2	2	9.11187	1.09803	1.00759	1.01859	0.957579	0.98081	0.980556	1.1249	0.920367
G3V912	Protein Tmx4 OS=Rattus norvegicus GN=Tmx4 PE=4 SV=1 - [G3V912_RAT]	62.19	11.9	3	3	37.517	1.25917	0.99066	0.978507	1.0488	0.920152	0.976596	0.980551	0.910715
A2RUW1	Toll-interacting protein OS=Rattus norvegicus GN=Tollip PE=2 SV=1 - [TOLIP_RAT]	62.16	9.85	2	2	30.2949	0.973449	0.956919	1.04733	0.977101	0.97771	1.02336	1.05383	1.01554
Q6PDU1	Serine/arginine-rich splicing factor 2 OS=Rattus norvegicus GN=Srsf2 PE=1 SV=3 - [SRSF2_RAT]	61.93	7.69	1	1	25.4612	1.00961	0.946233	0.817508	1.00403	1.11047	1.16284	1.05977	0.968115
D3ZT90	Glutaryl-Coenzyme A dehydrogenase (Predicted) OS=Rattus norvegicus GN=Gcdh PE=3 SV=1 - [D3ZT90_RAT]	61.91	3.8	1	1	49.6815	0.970467	0.957691	1.09381	1.10101	0.997722	1.10139	0.845772	1.01404
D4A3J1	Protein RGD1309079 OS=Rattus norvegicus GN=RGD1309079 PE=4 SV=1 - [D4A3J1_RAT]	61.87	5.14	2	2	49.1763	0.886508	1.03116	0.881918	0.863516	1.1871	1.14789	1.03477	1.00824
Q99N27	Sorting nexin-1 OS=Rattus norvegicus GN=Snx1 PE=1 SV=1 - [SNX1_RAT]	61.67	4.98	2	2	59.0078	1.01173	0.984726	1.06155	0.94053	1.08841	1.01076	0.95165	1.06549
B0BN20	Tetraspanin OS=Rattus norvegicus GN=Tspan6 PE=2 SV=1 - [B0BN20_RAT]	61.59	9.39	2	2	27.517	0.962665	1.11354	1.06781	0.998887	0.971379	0.998982	1.01148	0.959297
Q5U1Y5	Heterogenous nuclear ribonucleoprotein L OS=Rattus norvegicus GN=Fblim1 PE=2 SV=1 - [Q5U1Y5_RAT]	61.39	7.35	1	1	27.2331	0.814385	0.973378	0.872448	1.01823	1.16627	1.1238	0.905785	1.15965
B2RYW3	NADH dehydrogenase (Ubiquinone) 1 beta subcomplex, 9 OS=Rattus norvegicus GN=Ndufb9 PE=2 SV=1 - [B2RYW3_RAT]	61.08	11.17	1	1	21.8778	1.18703	0.883236	0.87917	1.17321	0.945891	1.01354	1.11775	0.882609
I6L9G6	Protein Tardbp OS=Rattus norvegicus GN=Tardbp PE=2 SV=1 - [I6L9G6_RAT]	61.06	8.07	2	2	32.1271	0.778216	1.0194	0.872092	0.859868	1.13996	1.06289	1.22559	1.14139
D4AD15	Protein Eif4g1 OS=Rattus norvegicus GN=Eif4g1 PE=4 SV=1 - [D4AD15_RAT]	61.01	1.7	2	2	174.851	0.852321	0.899799	0.90995	0.854167	1.19765	1.50994	0.948947	0.92097
Q68A21	Transcriptional activator protein Pur-beta OS=Rattus norvegicus GN=Purb PE=1 SV=3 - [PURB_RAT]	60.97	12.38	2	2	33.3976	0.980876	0.951901	1.0389	0.966892	1.05993	1.02938	1.0248	1.01904
D3ZEN7	Uncharacterized protein (Fragment) OS=Rattus norvegicus PE=4 SV=2 - [D3ZEN7_RAT]	60.87	14.91	2	2	18.3966	0.900622	0.974327	1.12736	0.956626	1.01632	1.06748	0.978288	1.01943
F1M8X9	Protein Gbf1 OS=Rattus norvegicus GN=Gbf1 PE=4 SV=2 - [F1M8X9_RAT]	60.81	1.61	2	2	206.393	0.902172	0.979772	1.01994	0.996558	1.01233	1.00013	1.12892	1.03842
M0R8Q2	Protein LOC100360791 OS=Rattus norvegicus GN=LOC100360791 PE=4 SV=1 - [M0R8Q2_RAT]	60.47	8.14	1	1	19.3905	0.916875	0.954148	1.10131	1.02571	1.02441	1.02346	1.05465	0.974539
Q78P75	Dynein light chain 2, cytoplasmic OS=Rattus norvegicus GN=Dynll2 PE=1 SV=1 - [DYL2_RAT]	60.39	20.22	1	2	10.3431	0.942444	0.985983	1.12115	1.14114	0.973919	1.00509	0.992428	0.927957
D3ZTH8	Protein LOC689899 OS=Rattus norvegicus GN=LOC689899 PE=3 SV=1 - [D3ZTH8_RAT]	60.02	14.1	2	2	17.7421	0.723213	0.811193	0.898599	0.912979	1.09855	1.14691	1.22471	1.10803
Q6IUR5	Neudesin OS=Rattus norvegicus GN=Nenf PE=2 SV=1 - [NENF_RAT]	59.59	16.96	2	2	18.9798	0.940567	1.06036	1.00947	0.989396	0.974392	0.931354	1.10173	1.07305
D4ACI3	Myc box-dependent-interacting protein 1 OS=Rattus norvegicus GN=Bin1 PE=4 SV=2 - [D4ACI3_RAT]	59.39	3.43	1	1	45.6058	0.942378	1.00375	1.00808	0.998155	0.997091	0.955741	1.04963	1.12771
F1LYU4	Uncharacterized protein (Fragment) OS=Rattus norvegicus PE=4 SV=2 - [F1LYU4_RAT]	59.32	26.17	1	2	11.4208	1.3276	1.14007	1.08748	1.36537	0.787684	0.921633	0.774894	0.674707
G3V7K6	Single-stranded DNA binding protein 1, isoform CRA_b OS=Rattus norvegicus GN=Ssbp1 PE=3 SV=1 - [G3V7K6_RAT]	59.31	12.16	1	1	17.1599	1.2497	1.14671	0.758231	1.01354	0.938973	0.854638	1.03939	1.11301
Q80Z29	Nicotinamide phosphoribosyltransferase OS=Rattus norvegicus GN=Nampt PE=1 SV=1 - [NAMPT_RAT]	59.27	6.31	3	3	55.4035	1.1976	0.889661	1.08635	0.99196	1.10527	0.928811	0.940356	0.908131
P61203	COP9 signalosome complex subunit 2 OS=Rattus norvegicus GN=Cops2 PE=1 SV=1 - [CSN2_RAT]	59.19	4.51	2	2	51.5641	0.963527	1.03184	0.977324	1.01842	1.02276	1.02664	0.963284	1.05185
D3ZYE2	Uncharacterized protein OS=Rattus norvegicus GN=RGD1565617 PE=4 SV=2 - [D3ZYE2_RAT]	59.14	14.16	1	1	12.3691	1.03882	0.965249	0.955981	0.897634	1.10678	0.879271	1.31674	0.930659
Q641Y8	ATP-dependent RNA helicase DDX1 OS=Rattus norvegicus GN=Ddx1 PE=2 SV=1 - [DDX1_RAT]	59.12	6.22	3	3	82.4448	0.903692	0.923416	0.958494	1.03542	1.0273	1.04146	1.04092	1.06443
D3ZFX4	Phosphoglucomutase 3 (Predicted), isoform CRA_a OS=Rattus norvegicus GN=Pgm3 PE=3 SV=1 - [D3ZFX4_RAT]	59.11	2.72	1	1	60.8078	1.36217	0.96271	0.911941	0.932854	0.962888	0.954442	1.02561	0.991109
P13471	40S ribosomal protein S14 OS=Rattus norvegicus GN=Rps14 PE=2 SV=3 - [RS14_RAT]	58.96	15.23	2	2	16.2485	0.936414	1.06468	0.952769	0.931448	1.02477	1.0634	1.18249	1.03479
F1LLX7	Secreted frizzled-related protein 1 OS=Rattus norvegicus GN=Sfrp1 PE=4 SV=1 - [F1LLX7_RAT]	58.57	5.11	1	1	35.328	0.958315	0.931769	1.127	1.0643	0.959156	0.919931	1.1046	1.00846
D4AAT1	Protein Adamts8 OS=Rattus norvegicus GN=Adamts8 PE=4 SV=2 - [D4AAT1_RAT]	58.55	3.09	2	2	99.2076	0.923375	1.10151	1.03804	1.11143	0.963736	1.02961	0.92206	0.95338
Q6AY23	Pyrroline-5-carboxylate reductase 2 OS=Rattus norvegicus GN=Pycr2 PE=2 SV=1 - [P5CR2_RAT]	58.47	5.31	1	1	33.6516	1.15856	0.990962	0.847607	0.986632	0.981413	0.961612	1.19283	0.973313
G3V6N2	Protein Tmed4 OS=Rattus norvegicus GN=Tmed4 PE=3 SV=2 - [G3V6N2_RAT]	58.4	6.55	1	1	19.5651	0.982685	1.06625	1.1701	1.11676	0.908948	0.853783	1.07685	0.907509
B2RYG6	Ubiquitin thioesterase OTUB1 OS=Rattus norvegicus GN=Otub1 PE=1 SV=1 - [OTUB1_RAT]	58.34	9.23	2	2	31.2504	1.10269	1.03666	1.06297	0.917275	0.968813	0.968795	1.01258	1.07089
Q5RKL5	Metalloreductase STEAP3 OS=Rattus norvegicus GN=Steap3 PE=2 SV=1 - [STEA3_RAT]	58.27	3.28	1	1	54.6388	0.918703	1.15665	1.13905	1.11882	1.06214	0.957188	0.82686	0.846904
D3ZDF0	Neuroplastin OS=Rattus norvegicus GN=Nptn PE=4 SV=2 - [D3ZDF0_RAT]	58.24	5.34	2	2	43.9022	1.05219	1.10068	1.07248	1.1123	0.924827	1.00085	0.820449	0.974767
D4AEA4	Uncharacterized protein OS=Rattus norvegicus PE=4 SV=2 - [D4AEA4_RAT]	58.18	4.71	2	2	46.0022	0.964298	1.10826	1.21843	0.905124	0.991501	0.957905	1.00881	0.924408
P62083	40S ribosomal protein S7 OS=Rattus norvegicus GN=Rps7 PE=1 SV=1 - [RS7_RAT]	58.18	17.01	2	2	22.1133	0.699023	1.01499	0.962066	1.01998	0.929537	1.19864	0.948468	0.972982
Q6IFW6	Keratin, type I cytoskeletal 10 OS=Rattus norvegicus GN=Krt10 PE=3 SV=1 - [K1C10_RAT]	58.14	9.32	5	5	56.4705	1.16918	0.851902	1.33407	1.02082	0.905975	0.739386	1.07391	0.954145
D4A8A0	DNA fragmentation factor subunit beta OS=Rattus norvegicus GN=Cad PE=3 SV=2 - [D4A8A0_RAT]	58.13	2.11	3	3	243.217	0.959885	1.01426	0.976998	1.00399	1.05882	1.07308	0.964563	1.01978
P41498	Low molecular weight phosphotyrosine protein phosphatase OS=Rattus norvegicus GN=Acp1 PE=1 SV=3 - [PPAC_RAT]	58.1	18.35	2	2	18.1398	1.04095	0.953678	0.956398	1.09594	1.03878	1.00657	1.04003	0.943821
Q9WU49	Calcium-regulated heat stable protein 1 OS=Rattus norvegicus GN=Carhsp1 PE=1 SV=1 - [CHSP1_RAT]	58.09	10.88	1	1	15.896	0.933616	0.949713	0.884879	0.761514	1.09252	1.11597	1.18762	1.16839
Q9WVR7	Protein phosphatase 1F OS=Rattus norvegicus GN=Ppm1f PE=2 SV=1 - [PPM1F_RAT]	57.97	8.67	3	3	49.1348	0.967753	0.983489	0.989021	0.979694	1.05663	0.892404	1.06011	0.949139
D4A786	Protein LOC100360002 OS=Rattus norvegicus GN=LOC100360002 PE=4 SV=1 - [D4A786_RAT]	57.87	25.86	1	1	6.37736	0.978312	1.00983	1.08525	1.15183	1.03082	1.13321	0.841227	0.841254
Q3KRD8	Eukaryotic translation initiation factor 6 OS=Rattus norvegicus GN=Eif6 PE=2 SV=1 - [IF6_RAT]	57.74	11.84	2	2	26.5542	1.01457	0.942625	1.04739	0.970022	0.980147	0.994074	1.13126	1.0034
Q8K3X8	Heat shock factor-binding protein 1 OS=Rattus norvegicus GN=Hsbp1 PE=3 SV=1 - [HSBP1_RAT]	57.62	25	1	1	8.57921	0.97661	1.04383	0.991873	0.9925	1.01396	0.949918	1.21549	0.896249
Q4KM87	Actin-like 6A OS=Rattus norvegicus GN=Actl6a PE=2 SV=1 - [Q4KM87_RAT]	57.54	7.23	2	2	47.3903	1.25228	1.05736	1.05828	0.923623	0.968988	0.80041	1.04611	0.977044
M0R9L3	Protein Snx9 (Fragment) OS=Rattus norvegicus GN=Snx9 PE=4 SV=1 - [M0R9L3_RAT]	57.5	8.05	4	4	66.3987	1.04425	1.06715	0.977698	1.01595	1.08288	0.991666	0.999	0.97808
Q6AYA6	Uncharacterized protein C17orf62 homolog OS=Rattus norvegicus PE=2 SV=1 - [CQ062_RAT]	57.4	5.35	1	1	20.8809	1.05253	1.055	0.982585	0.845594	0.857041	0.821882	1.28793	1.20724
F1M9N9	Protein Ank2 (Fragment) OS=Rattus norvegicus GN=Ank2 PE=4 SV=2 - [F1M9N9_RAT]	57.4	0.64	1	2	427.159	0.99807	1.09722	1.04489	0.917516	0.958859	0.953666	1.0085	1.10445
P32577	Tyrosine-protein kinase CSK OS=Rattus norvegicus GN=Csk PE=1 SV=1 - [CSK_RAT]	57.33	9.33	3	3	50.7138	1.27779	1.04694	0.926838	0.886702	1.00622	0.882466	1.15507	1.04368
Q66H18	Protein Sypl1 OS=Rattus norvegicus GN=Sypl1 PE=2 SV=1 - [Q66H18_RAT]	57.23	4.26	1	1	28.6096	1.0996	1.34806	0.918474	0.768699	0.914398	0.712207	1.19693	1.09605
D3ZCI6	Phosphoinositide phospholipase C OS=Rattus norvegicus GN=Plcb4 PE=4 SV=1 - [D3ZCI6_RAT]	57.01	5.09	4	4	116.001	0.996312	1.033	0.997156	0.962663	0.966352	0.971691	1.07647	1.10644
P97541	Heat shock protein beta-6 OS=Rattus norvegicus GN=Hspb6 PE=1 SV=1 - [HSPB6_RAT]	57	16.05	2	2	17.4941	1.06314	1.00598	0.943954	1.05506	0.981037	1.09447	0.955851	0.929918
B2GV24	E3 UFM1-protein ligase 1 OS=Rattus norvegicus GN=Ufl1 PE=1 SV=1 - [UFL1_RAT]	56.97	2.52	1	1	89.5294	1.1195	1.16098	0.78037	1.03629	0.922718	1.07321	1.01558	0.981987
Q6P720	Rho guanine nucleotide exchange factor 25 OS=Rattus norvegicus GN=Arhgef25 PE=2 SV=1 - [ARHGP_RAT]	56.84	3.63	1	1	64.1193	1.23068	0.960516	0.92566	0.83622	0.941029	0.945966	1.23306	1.03826
D4A133	Protein Atp6v1a OS=Rattus norvegicus GN=Atp6v1a PE=3 SV=1 - [D4A133_RAT]	56.83	11.67	4	4	68.2216	1.06718	1.06843	1.07048	1.02528	0.978612	0.940966	1.00302	0.963751
P47196	RAC-alpha serine/threonine-protein kinase OS=Rattus norvegicus GN=Akt1 PE=1 SV=1 - [AKT1_RAT]	56.77	5.21	2	2	55.6998	0.936113	1.01326	1.02517	0.937802	0.952214	1.00717	1.16967	1.02214
D4A5E5	Protein Sgcb OS=Rattus norvegicus GN=Sgcb PE=4 SV=1 - [D4A5E5_RAT]	56.72	5.31	1	1	34.9369	1.29868	1.07603	0.925244	0.966128	0.965145	0.949948	1.0254	0.88193
F7FC39	Protein Spta1 OS=Rattus norvegicus GN=Spta1 PE=1 SV=1 - [F7FC39_RAT]	56.68	1.26	1	2	276.466	1.05514	0.952607	0.954889	0.989456	0.978104	1.01041	1.07116	1.0659
P09895	60S ribosomal protein L5 OS=Rattus norvegicus GN=Rpl5 PE=1 SV=3 - [RL5_RAT]	56.64	13.13	3	3	34.4367	0.793617	0.901135	1.00563	1.01348	1.08832	1.11084	1.09508	1.08386
O70196	Prolyl endopeptidase OS=Rattus norvegicus GN=Prep PE=1 SV=1 - [PPCE_RAT]	56.6	3.8	2	2	80.6899	0.983942	1.0318	1.0717	1.0039	0.991408	0.970968	0.991703	0.972926
B0BN18	Prefoldin subunit 2 OS=Rattus norvegicus GN=Pfdn2 PE=2 SV=1 - [PFD2_RAT]	56.53	22.73	3	3	16.5696	1.05739	1.03074	1.02816	0.980134	0.969913	0.97893	1.05444	0.965938
G3V734	2,4-dienoyl CoA reductase 1, mitochondrial, isoform CRA_a OS=Rattus norvegicus GN=Decr1 PE=4 SV=1 - [G3V734_RAT]	56.23	17.01	4	4	36.1097	0.843521	0.995681	0.912875	0.955111	1.15163	1.14739	0.909476	1.02106
Q5HZY0	UBX domain-containing protein 4 OS=Rattus norvegicus GN=Ubxn4 PE=2 SV=1 - [UBXN4_RAT]	56.08	4.15	1	1	56.3595	1.15294	0.969499	0.973217	0.928491	1.06273	1.04553	1.03373	0.928878
Q6P6R2	Dihydrolipoyl dehydrogenase, mitochondrial OS=Rattus norvegicus GN=Dld PE=1 SV=1 - [DLDH_RAT]	56.03	5.89	2	2	54.0041	0.818895	1.10711	0.834803	0.844819	0.918288	0.871608	1.34299	1.23161
Q5XIW8	U4/U6.U5 tri-snRNP-associated protein 1 OS=Rattus norvegicus GN=Sart1 PE=2 SV=1 - [SNUT1_RAT]	55.97	2.48	1	1	90.9555	1.43153	0.77118	0.54229	0.770849	0.865905	1.41474	0.943422	1.38787
Q62862	Dual specificity mitogen-activated protein kinase kinase 5 OS=Rattus norvegicus GN=Map2k5 PE=1 SV=1 - [MP2K5_RAT]	55.93	1.56	1	1	50.1656	0.678758	1.03655	1.067	1.0334	0.925766	1.04211	1.16098	1.13576
D4AEH9	Amylo-1, 6-glucosidase, 4-alpha-glucanotransferase (Glycogen debranching enzyme, glycogen storage disease type III) (Predicted), isoform CRA_a OS=Rattus norvegicus GN=Agl PE=4 SV=1 - [D4AEH9_RAT]	55.85	1.89	3	3	174.22	0.935313	1.07462	0.982934	0.916927	1.03545	0.950533	1.07367	1.01002
Q3SWT7	Nuclear receptor binding protein OS=Rattus norvegicus GN=Nrbp1 PE=2 SV=1 - [Q3SWT7_RAT]	55.83	8.97	3	3	59.7551	0.95018	0.985399	0.907186	0.838646	1.00294	0.964424	1.19597	0.985465
D3ZI16	COP9 (Constitutive photomorphogenic) homolog, subunit 6 (Arabidopsis thaliana) (Predicted), isoform CRA_a OS=Rattus norvegicus GN=Cops6 PE=4 SV=1 - [D3ZI16_RAT]	55.8	6.98	2	2	37.678	0.991725	1.03086	1.10767	1.03764	0.97355	0.981147	0.945897	1.01766
Q5U2U2	Crk-like protein OS=Rattus norvegicus GN=Crkl PE=1 SV=1 - [CRKL_RAT]	55.77	8.91	2	2	33.844	0.944001	1.03271	1.05973	1.01569	1.02644	0.994572	0.965253	1.04256
D3ZLM5	NHL repeat containing 2 (Predicted) OS=Rattus norvegicus GN=Nhlrc2 PE=4 SV=1 - [D3ZLM5_RAT]	55.69	3.17	2	2	78.5131	1.04293	1.05842	1.12119	0.866131	0.916118	0.913981	1.0825	1.05613
F1M9A2	Sodium/calcium exchanger 2 OS=Rattus norvegicus GN=Slc8a2 PE=4 SV=2 - [F1M9A2_RAT]	55.52	2.83	2	2	100.334	1.1218	0.990407	1.10602	1.01041	1.01145	0.957461	0.941669	0.952537
G3V6E1	Uncharacterized protein OS=Rattus norvegicus GN=Myh2 PE=4 SV=2 - [G3V6E1_RAT]	55.51	1.3	1	2	219.498	1.10309	1.01914	0.868281	1.34397	0.83235	0.916055	0.965333	0.985629
P70584	Short/branched chain specific acyl-CoA dehydrogenase, mitochondrial OS=Rattus norvegicus GN=Acadsb PE=1 SV=1 - [ACDSB_RAT]	55.48	8.1	2	2	47.7933	1.11801	1.0802	1.01984	0.875724	0.957662	0.882472	0.925511	1.14454
Q5XIN6	LETM1 and EF-hand domain-containing protein 1, mitochondrial OS=Rattus norvegicus GN=Letm1 PE=1 SV=1 - [LETM1_RAT]	55.38	5.55	3	3	83.0079	0.967408	0.979612	1.16251	0.980253	0.962613	0.960422	0.897218	1.0002
P62870	Transcription elongation factor B polypeptide 2 OS=Rattus norvegicus GN=Tceb2 PE=1 SV=1 - [ELOB_RAT]	55.36	21.19	3	3	13.1616	0.994501	1.02603	1.06705	1.05581	0.992802	1.02242	0.961288	0.924392
D4A9D6	DEAH (Asp-Glu-Ala-His) box polypeptide 9 (Predicted) OS=Rattus norvegicus GN=Dhx9 PE=4 SV=1 - [D4A9D6_RAT]	55.36	2.98	3	3	131.647	0.980813	1.04792	0.960838	0.976117	0.964273	1.00736	0.992154	0.999183
D3ZGQ1	Torsin-1A-interacting protein 1 OS=Rattus norvegicus GN=Tor1aip1 PE=4 SV=1 - [D3ZGQ1_RAT]	55.34	5.93	2	2	56.6773	1.11308	0.994425	0.854107	1.0118	1.04368	0.963799	1.20831	0.822976
Q5U2Z3	Nucleosome assembly protein 1-like 4 OS=Rattus norvegicus GN=Nap1l4 PE=1 SV=1 - [NP1L4_RAT]	55.25	5.44	1	2	43.8895	0.981672	0.985664	0.941536	0.977616	1.08093	1.08701	0.964899	1.05762
Q63433	Serine/threonine-protein kinase N1 OS=Rattus norvegicus GN=Pkn1 PE=1 SV=2 - [PKN1_RAT]	55.2	1.37	1	1	104.403	0.919896	1.04232	1.0054	0.969822	0.923413	1.01739	1.11113	1.09313
D4A0T8	Protein Dhrs7 OS=Rattus norvegicus GN=Dhrs7 PE=3 SV=2 - [D4A0T8_RAT]	55.16	2.64	1	1	34.298	0.9612	1.06052	1.02082	1.03883	1.0151	1.18195	0.837616	0.946921
Q5FVQ8	NLR family member X1 OS=Rattus norvegicus GN=Nlrx1 PE=2 SV=1 - [NLRX1_RAT]	55.11	4.42	3	3	107.522	1.08908	0.93572	0.990305	0.999488	0.988954	0.925537	1.05063	0.946138
P84903	Stromal interaction molecule 1 OS=Rattus norvegicus GN=Stim1 PE=1 SV=1 - [STIM1_RAT]	54.95	5.26	3	3	77.4013	0.971626	1.00601	1.07596	1.05051	0.926533	0.876986	1.07411	1.00203
F8WG91	ADP-ribosylation factor-like protein 3 (Fragment) OS=Rattus norvegicus GN=Arl3 PE=3 SV=1 - [F8WG91_RAT]	54.92	37.57	4	4	20.3127	0.931606	0.991498	1.00171	0.97325	1.05888	1.02165	1.10816	1.02661
B5DFG4	Heat shock 27kD protein family, member 7 (Cardiovascular) OS=Rattus norvegicus GN=Hspb7 PE=2 SV=1 - [B5DFG4_RAT]	54.86	19.53	2	2	18.607	1.15103	1.07237	0.819926	0.921621	1.19432	0.979887	1.06172	0.878588
F1M0J3	Anion exchange protein OS=Rattus norvegicus GN=Slc4a7 PE=3 SV=2 - [F1M0J3_RAT]	54.68	1.6	1	1	125.879	1.45701	0.891676	1.31375	0.864712	0.941878	0.839379	1.01146	0.808387
O35824	DnaJ homolog subfamily A member 2 OS=Rattus norvegicus GN=Dnaja2 PE=2 SV=1 - [DNJA2_RAT]	54.64	5.58	1	2	45.7366	0.885203	0.995715	1.13779	1.11161	0.967726	1.02976	0.923472	1.02604
D3ZF77	Protein Akr1cl OS=Rattus norvegicus GN=Akr1cl PE=4 SV=1 - [D3ZF77_RAT]	54.45	7.72	2	2	37.1711	1.17115	1.19166	0.883202	0.69851	1.36629	1.17186	0.899028	0.678658
P81795	Eukaryotic translation initiation factor 2 subunit 3 OS=Rattus norvegicus GN=Eif2s3 PE=1 SV=2 - [IF2G_RAT]	54.2	5.72	2	2	51.0472	1.25048	1.04676	0.997675	0.874906	1.00277	1.01741	0.980207	0.926469
M0R628	Uncharacterized protein (Fragment) OS=Rattus norvegicus PE=4 SV=1 - [M0R628_RAT]	53.98	16.51	1	1	11.6947	1.57071	1.57496	0.765718	0.713959	1.04572	0.713921	1.05337	0.643511
B2GUZ9	Fam49b protein OS=Rattus norvegicus GN=Fam49b PE=2 SV=1 - [B2GUZ9_RAT]	53.93	8.95	2	2	36.7527	1.10779	1.09484	1.11654	1.01923	0.934301	0.934654	0.918339	0.964187
A0A0A0MY34	Integrin alpha-7 OS=Rattus norvegicus GN=Itga7 PE=3 SV=1 - [A0A0A0MY34_RAT]	53.9	1.95	2	2	117.426	1.26822	1.04242	0.810482	0.898056	0.874265	0.978506	1.00377	0.994252
G3V7G0	Cytoplasmic dynein 1 light intermediate chain 1 OS=Rattus norvegicus GN=Dync1li1 PE=4 SV=1 - [G3V7G0_RAT]	53.82	2.87	2	2	56.6351	0.826381	1.01319	1.05707	0.885917	0.932875	0.965706	1.17543	1.23956
D3ZAF6	ATP synthase subunit f, mitochondrial OS=Rattus norvegicus GN=Atp5j2 PE=1 SV=1 - [ATPK_RAT]	53.81	13.64	1	1	10.4456	1.24886	1.28614	0.982894	1.05522	0.994148	0.888937	0.855898	0.792316
A0A0A0MXW9	Uncharacterized protein OS=Rattus norvegicus PE=4 SV=1 - [A0A0A0MXW9_RAT]	53.77	5.98	1	2	40.0461	0.928634	1.0763	1.02226	0.883832	0.964362	1.06226	1.01707	1.10473
Q6X936	Kin of IRRE-like protein 1 OS=Rattus norvegicus GN=Kirrel PE=1 SV=2 - [KIRR1_RAT]	53.74	2.28	1	1	87.1868	1.49426	1.02636	0.844195	0.792416	1.0086	0.971402	1.0555	0.938716
Q3B8Q2	Eukaryotic initiation factor 4A-III OS=Rattus norvegicus GN=Eif4a3 PE=1 SV=1 - [IF4A3_RAT]	53.71	9.98	2	4	46.8112	0.835657	0.990937	1.08217	0.954475	1.00565	1.03334	1.08274	1.00594
M0R961	Far upstream element-binding protein 2 OS=Rattus norvegicus GN=Khsrp PE=4 SV=1 - [M0R961_RAT]	53.46	4.72	3	3	74.1665	1.03412	0.963525	0.964252	0.875499	1.08119	1.21463	0.932355	0.928448
O35346	Focal adhesion kinase 1 OS=Rattus norvegicus GN=Ptk2 PE=1 SV=1 - [FAK1_RAT]	53.42	1.14	1	1	119.641	0.963562	1.1422	1.1397	1.05178	0.929617	1.01317	0.893727	0.951676
F1LQW3	Protein Sfpq (Fragment) OS=Rattus norvegicus GN=Sfpq PE=4 SV=1 - [F1LQW3_RAT]	53.38	4.29	2	3	65.6544	1.01183	1.00502	1.03915	0.984408	1.02622	1.08288	0.963271	1.0151
F1LNN1	Proteasome subunit beta type OS=Rattus norvegicus GN=Psmb3 PE=3 SV=2 - [F1LNN1_RAT]	53.37	23.9	3	3	22.9625	1.04289	1.12878	0.993705	0.711332	0.892905	0.930709	1.40499	0.858764
D4AE17	Protein Zak OS=Rattus norvegicus GN=Zak PE=4 SV=1 - [D4AE17_RAT]	53.26	13.02	4	4	51.2841	0.86448	0.938509	0.89316	0.882035	1.07872	0.969577	1.24254	1.14452
D3ZM91	Protein Sync OS=Rattus norvegicus GN=Sync PE=4 SV=1 - [D3ZM91_RAT]	53.16	9.57	3	3	53.5645	1.35084	1.1236	0.825471	0.89193	0.966508	1.01713	0.982001	0.946239
M0RCT0	Uncharacterized protein OS=Rattus norvegicus PE=4 SV=1 - [M0RCT0_RAT]	53.12	3.27	1	1	38.2042	1.08894	0.991645	0.972653	0.917292	0.995984	0.940103	1.11544	1.08028
Q9QUR2	Dynactin subunit 4 OS=Rattus norvegicus GN=Dctn4 PE=1 SV=1 - [DCTN4_RAT]	52.98	7.28	2	2	53.055	1.21025	0.966081	1.03548	0.960889	0.959771	0.935287	0.967836	1.05207
F1LRP7	Protein argonaute-2 (Fragment) OS=Rattus norvegicus GN=Ago2 PE=3 SV=1 - [F1LRP7_RAT]	52.95	1.52	1	1	96.5787	1.15082	1.00271	1.02976	1.07735	1.00812	1.00241	0.837277	0.990399
B2GV08	Adaptor-related protein complex 1, sigma 2 subunit (Predicted), isoform CRA_a OS=Rattus norvegicus GN=Ap1s2 PE=2 SV=1 - [B2GV08_RAT]	52.92	10.19	1	1	18.6028	1.43255	1.05987	1.19737	1.02815	0.925121	0.797841	0.858358	0.717843
M0R7S5	Protein Plin4 OS=Rattus norvegicus GN=Plin4 PE=4 SV=1 - [M0R7S5_RAT]	52.77	19.12	2	2	135.43	0.766956	0.948652	0.897483	0.87838	1.13828	1.69434	0.843608	0.915002
B0BNG3	Lman2 protein OS=Rattus norvegicus GN=Lman2 PE=2 SV=1 - [B0BNG3_RAT]	52.76	12.29	3	3	40.3672	0.94647	1.04895	0.951617	1.05027	1.07432	1.04632	0.969791	1.03239
O70593	Small glutamine-rich tetratricopeptide repeat-containing protein alpha OS=Rattus norvegicus GN=Sgta PE=1 SV=1 - [SGTA_RAT]	52.64	7.01	2	2	34.1359	1.19065	1.01729	0.929671	0.988569	1.00155	1.1028	0.929909	0.929649
Q62865	cGMP-inhibited 3',5'-cyclic phosphodiesterase A OS=Rattus norvegicus GN=Pde3a PE=2 SV=1 - [PDE3A_RAT]	52.57	3.33	3	3	124.222	0.926611	0.951038	0.89678	0.979229	1.10554	1.03441	1.07403	1.00989
D3ZZ21	NADH dehydrogenase (Ubiquinone) 1 beta subcomplex, 6 (Predicted) OS=Rattus norvegicus GN=Ndufb6 PE=4 SV=1 - [D3ZZ21_RAT]	52.45	14.06	1	1	15.6283	1.161	1.13251	0.999498	1.13921	0.902484	0.943419	0.91358	0.901803
D4ABC2	Protein Dnajb2 OS=Rattus norvegicus GN=Dnajb2 PE=4 SV=1 - [D4ABC2_RAT]	52.43	7.34	1	1	28.6448	1.52374	0.909099	1.00379	0.905543	0.976573	0.942133	0.99354	0.845854
Q5XIC1	Mannose-1-phosphate guanyltransferase alpha OS=Rattus norvegicus GN=Gmppa PE=2 SV=1 - [GMPPA_RAT]	52.36	10.71	3	3	46.1621	1.26614	0.979989	0.95162	0.869766	0.929204	0.860044	1.13255	0.959554
Q63663	Interferon-induced guanylate-binding protein 2 OS=Rattus norvegicus GN=Gbp2 PE=1 SV=2 - [GBP2_RAT]	52.33	3.06	1	1	67.0665	1.04149	1.06298	1.13868	1.04989	0.968809	0.93665	0.978776	0.912593
B0BNJ4	Ethylmalonic encephalopathy 1 OS=Rattus norvegicus GN=Ethe1 PE=2 SV=1 - [B0BNJ4_RAT]	52.18	13.39	2	2	27.659	0.936223	0.913399	0.933065	1.05882	1.05818	1.03712	1.02943	1.08976
Q9JHU5	Arfaptin-1 OS=Rattus norvegicus GN=Arfip1 PE=2 SV=1 - [ARFP1_RAT]	52.17	3.28	1	1	40.754	0.82669	1.05615	1.12845	1.00115	0.967253	1.01145	1.015	1.07182
Q6AXX5	Protein Rdh11 OS=Rattus norvegicus GN=Rdh11 PE=2 SV=1 - [Q6AXX5_RAT]	51.99	3.48	1	1	35.0992	1.26574	1.00484	1.01795	1.05544	0.972548	0.932612	0.92704	0.920627
B5DEN9	Vacuolar protein sorting-associated protein 28 homolog OS=Rattus norvegicus GN=Vps28 PE=2 SV=1 - [VPS28_RAT]	51.98	5.26	1	1	26.093	0.873065	0.977206	1.05309	1.0357	1.06001	1.06539	0.978465	1.03474
P15651	Short-chain specific acyl-CoA dehydrogenase, mitochondrial OS=Rattus norvegicus GN=Acads PE=1 SV=2 - [ACADS_RAT]	51.97	2.91	1	1	44.737	1.32313	1.17342	0.893978	1.0644	0.781156	0.986441	0.973817	0.909228
P30904	Macrophage migration inhibitory factor OS=Rattus norvegicus GN=Mif PE=1 SV=4 - [MIF_RAT]	51.95	33.91	3	3	12.4692	1.01296	1.02331	0.910646	0.977944	1.05524	0.852063	1.19301	1.06123
G3V827	Cysteine conjugate-beta lyase 1, isoform CRA_a OS=Rattus norvegicus GN=Ccbl1 PE=4 SV=1 - [G3V827_RAT]	51.89	6.78	2	2	51.5478	0.980237	1.07458	1.27093	0.972332	0.926136	1.01561	0.875068	0.956817
Q68FX0	Isocitrate dehydrogenase [NAD] subunit beta, mitochondrial OS=Rattus norvegicus GN=Idh3B PE=2 SV=1 - [IDH3B_RAT]	51.75	6.49	3	3	42.3268	1.04176	1.16629	1.00508	0.958184	1.01119	1.07484	0.897005	0.846777
Q6P7P5	Basic leucine zipper and W2 domain-containing protein 1 OS=Rattus norvegicus GN=Bzw1 PE=2 SV=1 - [BZW1_RAT]	51.67	6.68	3	3	48.0127	0.834711	0.88933	1.0726	0.884963	0.96772	1.05203	1.09582	1.09782
D4A777	Protein Fam114a1 OS=Rattus norvegicus GN=Fam114a1 PE=4 SV=2 - [D4A777_RAT]	51.47	4.76	2	2	60.7199	0.673552	1.0402	1.05248	0.982418	1.04943	1.14608	0.966468	1.02067
P70580	Membrane-associated progesterone receptor component 1 OS=Rattus norvegicus GN=Pgrmc1 PE=1 SV=3 - [PGRC1_RAT]	51.06	33.33	3	3	21.5847	1.33597	1.02368	0.817285	0.987733	0.926098	0.805651	1.2196	0.762637
F1LXS3	Protein Matn2 OS=Rattus norvegicus GN=Matn2 PE=4 SV=2 - [F1LXS3_RAT]	50.72	4.09	3	3	106.632	1.03347	1.13929	0.960865	0.948816	1.03626	0.939714	0.994534	1.09768
M0R7F0	Serine protease HTRA3 OS=Rattus norvegicus GN=Htra3 PE=4 SV=1 - [M0R7F0_RAT]	50.7	2.19	1	1	49.1152	0.786868	0.993881	0.970287	0.831181	1.395	1.24428	0.865461	0.982711
Q63769	Sushi repeat-containing protein SRPX OS=Rattus norvegicus GN=Srpx PE=2 SV=1 - [SRPX_RAT]	50.63	4.96	2	2	51.526	1.42371	1.05524	0.850867	0.801887	1.0179	1.06417	1.04246	0.837957
P45479	Palmitoyl-protein thioesterase 1 OS=Rattus norvegicus GN=Ppt1 PE=1 SV=1 - [PPT1_RAT]	50.57	4.9	1	1	34.4324	1.0142	0.915797	1.22206	1.17663	0.942526	1.00485	0.893399	0.91031
Q9JM53	Apoptosis-inducing factor 1, mitochondrial OS=Rattus norvegicus GN=Aifm1 PE=1 SV=1 - [AIFM1_RAT]	50.51	4.58	2	2	66.6808	0.902962	1.0366	1.03773	0.969477	0.956766	1.0497	1.01776	1.08809
D3ZVA6	Protein Bola2 OS=Rattus norvegicus GN=Bola2 PE=3 SV=1 - [D3ZVA6_RAT]	50.47	8.14	1	1	10.2082	1.02942	1.02473	0.945546	0.982578	0.980456	1.19729	0.849955	1.08085
P32089	Tricarboxylate transport protein, mitochondrial OS=Rattus norvegicus GN=Slc25a1 PE=1 SV=1 - [TXTP_RAT]	50.45	3.86	1	1	33.8138	0.896396	1.10533	1.07783	1.10855	0.945812	0.925806	1.01048	1.00705
Q812D3	Peptidyl-prolyl cis-trans isomerase-like 3 OS=Rattus norvegicus GN=Ppil3 PE=2 SV=1 - [PPIL3_RAT]	50.36	8.07	1	1	18.1019	0.819612	1.00305	1.14825	0.989619	0.855358	0.935448	1.20563	1.12343
F1LVL4	Protein LOC100363935 OS=Rattus norvegicus GN=LOC100363935 PE=4 SV=2 - [F1LVL4_RAT]	50.33	28.57	3	3	13.0783	1.2629	1.17304	0.95476	0.87252	0.811123	1.06244	0.92823	0.813407
Q561R9	Beta-lactamase-like protein 2 OS=Rattus norvegicus GN=Lactb2 PE=2 SV=1 - [LACB2_RAT]	50.25	3.82	1	1	32.4637	1.24548	0.997048	0.617318	1.06316	1.21503	0.816172	1.07471	1.07974
P21588	5'-nucleotidase OS=Rattus norvegicus GN=Nt5e PE=1 SV=1 - [5NTD_RAT]	50.24	4.17	2	2	63.9281	1.34396	1.08913	0.772918	0.77629	1.38907	1.10489	0.917326	0.687575
P50411	Protein phosphatase inhibitor 2 OS=Rattus norvegicus GN=Ppp1r2 PE=2 SV=2 - [IPP2_RAT]	50.05	7.32	1	1	23.057	1.34566	0.713619	0.683182	0.712748	1.29879	1.20064	1.01537	0.80916
F1M3H8	Protein Hnrnpa0 OS=Rattus norvegicus GN=Hnrnpa0 PE=4 SV=2 - [F1M3H8_RAT]	49.98	8.91	1	2	30.2776	0.802671	0.868246	0.806933	0.887559	1.28863	1.45843	0.966995	0.981831
Q9WU82	Catenin beta-1 OS=Rattus norvegicus GN=Ctnnb1 PE=1 SV=1 - [CTNB1_RAT]	49.76	5.12	3	3	85.4002	1.00713	1.02366	1.07366	0.989973	0.970546	1.00676	0.979864	0.956483
Q5FVL2	ER membrane protein complex subunit 8 OS=Rattus norvegicus GN=Emc8 PE=2 SV=1 - [EMC8_RAT]	49.58	7.73	1	1	23.3904	1.00852	1.12063	1.06406	1.04912	1.02884	0.898922	1.00294	0.915475
E9PU09	A-kinase anchor protein 12 OS=Rattus norvegicus GN=Akap12 PE=4 SV=2 - [E9PU09_RAT]	49.52	3.26	3	3	172.149	1.14531	1.01046	0.899669	0.850257	1.07143	1.08852	1.08383	0.981633
F1LND7	Farnesyl pyrophosphate synthase OS=Rattus norvegicus GN=Fdps PE=3 SV=2 - [F1LND7_RAT]	49.26	6.52	2	2	40.7869	1.01551	0.934263	0.983428	0.99527	1.08355	1.07773	1.00986	0.992285
G3V647	Protein RGD1566085 OS=Rattus norvegicus GN=Pdxk PE=4 SV=1 - [G3V647_RAT]	49.24	10.58	2	2	34.8326	1.08489	1.00352	0.980148	0.93981	1.08805	0.956678	1.0474	0.988148
P35446	Spondin-1 OS=Rattus norvegicus GN=Spon1 PE=1 SV=1 - [SPON1_RAT]	49.15	4.71	3	3	90.7134	0.984444	1.1531	1.40028	1.24977	0.842896	0.779158	0.774669	0.852867
P18886	Carnitine O-palmitoyltransferase 2, mitochondrial OS=Rattus norvegicus GN=Cpt2 PE=1 SV=1 - [CPT2_RAT]	49.07	2.74	1	1	74.0634	0.975231	1.08051	0.885798	0.957796	1.00521	1.0316	1.18751	0.958055
D3ZY21	Nuclear factor NF-kappa-B p105 subunit OS=Rattus norvegicus GN=Nfkb1 PE=4 SV=2 - [D3ZY21_RAT]	48.94	2.94	1	1	84.7358	1.42922	0.986839	0.945129	0.968347	0.948746	0.948938	0.930423	0.964836
P62914	60S ribosomal protein L11 OS=Rattus norvegicus GN=Rpl11 PE=1 SV=2 - [RL11_RAT]	48.67	3.93	1	1	20.2396	0.944393	0.998898	1.02548	1.04885	0.994975	1.09207	0.943958	1.03052
M0RDJ4	Glia maturation factor beta OS=Rattus norvegicus GN=Gmfb PE=4 SV=1 - [M0RDJ4_RAT]	48.65	23.24	2	2	16.7395	0.988649	0.98416	1.02791	0.987002	1.01804	1.02562	1.05748	0.986222
P15178	Aspartate--tRNA ligase, cytoplasmic OS=Rattus norvegicus GN=Dars PE=2 SV=1 - [SYDC_RAT]	48.47	7.39	3	3	57.0902	1.0106	0.966733	0.985461	1.06628	1.0548	1.0644	1.00974	0.972152
F1LM33	Leucine-rich PPR motif-containing protein, mitochondrial OS=Rattus norvegicus GN=Lrpprc PE=4 SV=2 - [F1LM33_RAT]	48.32	1.51	2	2	156.581	1.08893	0.999357	0.904776	0.91165	0.997334	1.02786	1.033	1.06459
D4A5X8	Protein Ahcyl1 OS=Rattus norvegicus GN=Ahcyl1 PE=3 SV=1 - [D4A5X8_RAT]	48.3	4.21	1	2	52.8616	1.02205	0.95342	0.934689	1.09962	0.992248	0.993052	0.902795	0.971581
Q68FV1	Trimeric intracellular cation channel type B OS=Rattus norvegicus GN=Tmem38b PE=2 SV=1 - [TM38B_RAT]	48.25	5.15	1	1	32.4235	1.06085	1.09347	1.02065	1.1936	0.878329	0.963752	0.987481	0.881776
F1LQQ1	Malic enzyme (Fragment) OS=Rattus norvegicus GN=Me1 PE=3 SV=2 - [F1LQQ1_RAT]	48.24	6.56	2	2	61.0735	1.09673	0.976173	1.07648	1.08055	0.999179	1.06264	0.824415	0.913179
F1M8A5	Protein Hypk (Fragment) OS=Rattus norvegicus GN=Hypk PE=4 SV=1 - [F1M8A5_RAT]	48.14	24.81	2	2	14.6524	1.08543	1.08551	0.904047	0.938655	1.03904	0.889574	1.21482	0.916495
Q64361	Latexin OS=Rattus norvegicus GN=Lxn PE=1 SV=1 - [LXN_RAT]	48.06	4.04	1	1	25.5636	1.06868	1.03236	1.15398	1.10769	0.877981	0.978815	0.968052	0.896854
D4ACM4	cAMP-dependent protein kinase catalytic subunit alpha OS=Rattus norvegicus GN=Prkaca PE=4 SV=1 - [D4ACM4_RAT]	48.06	9.62	2	2	39.8396	0.773844	0.71276	0.702989	0.737493	1.28957	1.20795	1.19924	1.20474
Q5BJK8	Golgi integral membrane protein 4 OS=Rattus norvegicus GN=Golim4 PE=1 SV=2 - [GOLI4_RAT]	47.97	2.6	1	1	76.5506	0.95437	0.950446	0.989429	1.20469	1.0608	1.05414	0.851608	1.01033
P70645	Bleomycin hydrolase OS=Rattus norvegicus GN=Blmh PE=1 SV=1 - [BLMH_RAT]	47.93	7.05	3	3	52.2888	0.974461	0.983758	1.19109	0.982331	1.00085	1.07877	0.953778	0.963763
P01041	Cystatin-B OS=Rattus norvegicus GN=Cstb PE=1 SV=1 - [CYTB_RAT]	47.93	39.8	3	3	11.1886	0.928624	1.02659	1.10665	1.02568	0.934882	1.00004	0.981516	1.03632
Q5M860	Protein Arhgdib OS=Rattus norvegicus GN=Arhgdib PE=2 SV=1 - [Q5M860_RAT]	47.87	10.5	1	1	22.8695	0.902863	0.953737	0.915515	0.863992	1.22375	0.975736	1.11263	1.11277
G3V7N6	Protein LOC100909580 OS=Rattus norvegicus GN=LOC100909580 PE=4 SV=1 - [G3V7N6_RAT]	47.84	3.38	1	1	53.3443	1.29794	1.0679	1.16723	1.00015	0.902074	0.929754	0.950416	0.791348
G3V862	Angiopoietin-like 2 OS=Rattus norvegicus GN=Angptl2 PE=4 SV=1 - [G3V862_RAT]	47.74	4.87	2	2	57.0374	1.04381	0.870114	0.814817	0.916878	1.02257	1.06396	1.19674	1.10818
F1M3U4	Uncharacterized protein (Fragment) OS=Rattus norvegicus PE=3 SV=1 - [F1M3U4_RAT]	47.72	4.15	1	1	23.5571	0.78074	0.961872	1.05908	1.02187	1.06045	1.10032	0.970566	1.11828
P18910	Atrial natriuretic peptide receptor 1 OS=Rattus norvegicus GN=Npr1 PE=1 SV=1 - [ANPRA_RAT]	47.67	0.95	1	1	118.876	0.942527	1.06321	0.931542	0.989773	0.986529	0.971007	1.069	1.13681
D3ZQL7	Protein Tppp OS=Rattus norvegicus GN=Tppp PE=4 SV=1 - [D3ZQL7_RAT]	47.67	7.34	1	1	23.5321	0.917336	1.10687	1.10839	0.832967	0.913225	1.04765	1.15056	1.0118
B1WC28	Core histone macro-H2A OS=Rattus norvegicus GN=H2afy2 PE=2 SV=1 - [B1WC28_RAT]	47.57	2.15	1	1	40.0674	0.916222	1.08959	0.880253	0.992905	1.05643	1.10763	0.926245	1.00495
P62718	60S ribosomal protein L18a OS=Rattus norvegicus GN=Rpl18a PE=2 SV=1 - [RL18A_RAT]	47.56	10.23	2	2	20.7189	0.90494	1.00326	0.958208	1.04058	1.00834	1.03854	1.04747	1.08684
Q62760	Mitochondrial import receptor subunit TOM20 homolog OS=Rattus norvegicus GN=Tomm20 PE=1 SV=2 - [TOM20_RAT]	47.56	8.97	1	1	16.2736	0.961707	0.858944	0.850986	1.04066	1.06798	1.08627	1.14888	1.06208
F1LXA0	NADH dehydrogenase (Ubiquinone) 1 alpha subcomplex, 12 (Predicted), isoform CRA_b OS=Rattus norvegicus GN=Ndufa12 PE=4 SV=2 - [F1LXA0_RAT]	47.48	11.72	1	1	17.1667	0.943965	0.942491	0.985946	1.12604	0.93077	0.999666	1.12352	1.02293
Q5XI67	F-box only protein 30 OS=Rattus norvegicus GN=Fbxo30 PE=2 SV=1 - [FBX30_RAT]	47.42	1.62	1	1	81.9583	0.923995	0.890197	1.01456	0.995191	1.05159	1.07264	1.05875	1.07512
Q3SWT0	Platelet endothelial cell adhesion molecule OS=Rattus norvegicus GN=Pecam1 PE=2 SV=1 - [PECA1_RAT]	47.38	6.49	3	3	76.1409	0.967733	1.0722	1.0969	0.996173	0.980757	0.992679	0.922691	0.947193
Q91V33	KH domain-containing, RNA-binding, signal transduction-associated protein 1 OS=Rattus norvegicus GN=Khdrbs1 PE=1 SV=1 - [KHDR1_RAT]	47.29	5.19	2	2	48.2853	0.929967	0.999156	1.08415	1.00063	0.97854	1.08289	0.924068	1.07696
B5DEY8	Protein Snx6 OS=Rattus norvegicus GN=Snx6 PE=2 SV=1 - [B5DEY8_RAT]	47.24	7.39	3	3	46.6077	0.931532	1.03989	1.05663	1.05463	1.06449	0.972794	0.949508	1.04577
P55159	Serum paraoxonase/arylesterase 1 OS=Rattus norvegicus GN=Pon1 PE=1 SV=3 - [PON1_RAT]	47.13	3.1	1	1	39.3331	0.804155	1.02772	0.918797	0.875929	1.1624	1.14082	1.17673	0.963967
Q923V8	15 kDa selenoprotein OS=Rattus norvegicus GN=Sep15 PE=1 SV=3 - [SEP15_RAT]	47.11	9.88	1	1	17.8121	1.10765	0.988434	0.98598	0.975535	0.974938	0.953658	1.03599	1.07964
Q5M9F7	ARP10 actin-related protein 10 homolog (S. cerevisiae) OS=Rattus norvegicus GN=Actr10 PE=2 SV=1 - [Q5M9F7_RAT]	47.11	4.8	1	1	46.1842	1.08622	1.10732	0.939905	1.0487	0.94062	0.961667	1.10254	0.900409
F1LR38	ATP-binding cassette sub-family D member 3 (Fragment) OS=Rattus norvegicus GN=Abcd3 PE=3 SV=2 - [F1LR38_RAT]	47.07	1.44	1	1	71.5281	0.928004	1.07377	1.03199	0.983434	1.02268	0.936658	1.01319	1.10027
D4ACN8	Plasminogen receptor (KT) OS=Rattus norvegicus GN=Plgrkt PE=1 SV=1 - [PLRKT_RAT]	47.04	6.8	1	1	17.301	0.901031	1.09596	1.05555	1.14708	0.932024	0.95599	1.01194	0.970939
F1M7Y3	Protein Rap1gds1 OS=Rattus norvegicus GN=Rap1gds1 PE=4 SV=2 - [F1M7Y3_RAT]	46.95	2.72	1	1	52.2156	0.819405	0.927537	0.982827	1.02475	1.05906	1.05172	1.10061	1.10833
Q64240	Protein AMBP OS=Rattus norvegicus GN=Ambp PE=1 SV=1 - [AMBP_RAT]	46.82	6.3	2	2	38.826	0.813805	1.08071	1.10144	1.10639	0.920959	0.999032	1.02087	0.936293
P19939	Apolipoprotein C-I OS=Rattus norvegicus GN=Apoc1 PE=3 SV=1 - [APOC1_RAT]	46.64	18.18	2	2	9.85427	0.926117	0.832663	0.94473	0.915521	1.53469	1.21229	0.969399	0.801427
P05943	Protein S100-A10 OS=Rattus norvegicus GN=S100a10 PE=1 SV=2 - [S10AA_RAT]	46.58	17.89	2	2	11.0675	0.979719	0.932948	1.09481	1.06195	1.01392	1.03066	0.942947	0.99492
P36860	Ras-related protein Ral-B OS=Rattus norvegicus GN=Ralb PE=2 SV=1 - [RALB_RAT]	46.52	5.34	1	1	23.3029	0.978548	1.06088	1.07298	1.06257	0.968856	1.05397	0.941014	0.94047
F1LS57	Fibulin 2, isoform CRA_b OS=Rattus norvegicus GN=Fbln2 PE=4 SV=2 - [F1LS57_RAT]	46.51	1.02	1	1	125.883	1.37392	1.13311	0.915197	0.971646	1.07358	0.80542	1.05159	0.766164
G3V8U8	Branched-chain-amino-acid aminotransferase OS=Rattus norvegicus GN=Bcat2 PE=3 SV=1 - [G3V8U8_RAT]	46.5	7.12	2	2	44.2009	1.00016	1.04012	0.906673	0.956175	0.933162	0.971358	1.00318	1.27942
Q4V897	Coiled-coil domain-containing protein 90B, mitochondrial OS=Rattus norvegicus GN=Ccdc90b PE=2 SV=1 - [CC90B_RAT]	46.48	7.03	1	1	29.7814	0.752147	0.976676	1.03031	0.914188	0.956012	0.825795	1.10219	1.54571
P63170	Dynein light chain 1, cytoplasmic OS=Rattus norvegicus GN=Dynll1 PE=1 SV=1 - [DYL1_RAT]	46.46	20.22	1	2	10.3591	0.942444	0.936161	0.958336	1.19638	1.0909	1.03578	0.918617	0.896238
Q68FT9	Selenocysteine lyase OS=Rattus norvegicus GN=Scly PE=1 SV=1 - [SCLY_RAT]	46.34	2.31	1	1	47.2262	0.979868	0.82484	0.960968	0.963034	1.10476	1.12543	1.11258	1.00943
P11661	NADH-ubiquinone oxidoreductase chain 5 OS=Rattus norvegicus GN=Mtnd5 PE=3 SV=3 - [NU5M_RAT]	46.3	2.13	1	1	68.5719	0.91972	1.01707	1.04577	1.26489	0.928613	1.02837	0.938406	0.920972
P61765	Syntaxin-binding protein 1 OS=Rattus norvegicus GN=Stxbp1 PE=1 SV=1 - [STXB1_RAT]	46.3	5.05	2	2	67.5259	0.942075	1.03287	1.13117	0.978844	0.916991	0.967052	1.04996	1.05254
M9MMN0	Protein Ighg3 (Fragment) OS=Rattus norvegicus GN=Ighg3 PE=4 SV=1 - [M9MMN0_RAT]	46.14	13.11	3	3	36.4774	1.12542	0.967127	0.772966	0.8523	0.818737	1.08003	1.41361	1.06432
B2GUZ5	F-actin-capping protein subunit alpha-1 OS=Rattus norvegicus GN=Capza1 PE=1 SV=1 - [CAZA1_RAT]	46.13	25.17	4	4	32.8893	0.977543	0.988124	1.03348	0.968603	0.917709	0.887275	0.998513	1.03535
F1M2K3	Small ubiquitin-related modifier (Fragment) OS=Rattus norvegicus PE=3 SV=1 - [F1M2K3_RAT]	46.04	12.77	1	1	10.7484	0.975709	1.0168	1.14213	1.02415	1.03276	1.05977	0.874364	0.960431
E9PTG8	Serine/threonine-protein kinase 10 OS=Rattus norvegicus GN=Stk10 PE=3 SV=1 - [STK10_RAT]	45.99	2.28	2	2	111.807	1.05867	0.961625	1.1038	1.04198	0.985539	0.982762	0.947211	1.00534
Q5XIE6	3-hydroxyisobutyryl-CoA hydrolase, mitochondrial OS=Rattus norvegicus GN=Hibch PE=1 SV=2 - [HIBCH_RAT]	45.89	3.12	1	1	42.9973	1.07622	0.960801	0.959226	0.959557	1.02686	1.04643	1.0075	1.04901
P63245	Guanine nucleotide-binding protein subunit beta-2-like 1 OS=Rattus norvegicus GN=Gnb2l1 PE=1 SV=3 - [GBLP_RAT]	45.84	11.04	4	4	35.0546	0.941815	0.964307	0.959337	0.984322	1.02244	1.07886	1.01059	1.0748
G3V7H3	Complement factor D OS=Rattus norvegicus GN=Cfd PE=3 SV=1 - [G3V7H3_RAT]	45.81	5.7	1	1	28.5233	0.963056	0.986244	1.05898	0.964427	0.948055	0.928884	1.10236	1.14273
M0R402	Protein Tmx3 OS=Rattus norvegicus GN=Tmx3 PE=4 SV=1 - [M0R402_RAT]	45.59	1.97	1	1	51.6862	0.930297	1.01773	1.02337	1.03231	0.991771	1.01177	1.10166	0.967887
Q4KMA8	Endoplasmic reticulum aminopeptidase 1 OS=Rattus norvegicus GN=Erap1 PE=2 SV=1 - [Q4KMA8_RAT]	45.5	2.9	2	2	106.367	1.20677	0.972051	1.03748	0.976901	0.974801	0.987408	0.994399	0.937194
B0BN65	Family with sequence similarity 49, member A OS=Rattus norvegicus GN=Fam49a PE=2 SV=1 - [B0BN65_RAT]	45.46	4.64	1	1	37.3047	1.13607	1.10968	0.929106	0.82956	0.939309	0.884196	1.13699	1.15058
Q6JE36	Protein NDRG1 OS=Rattus norvegicus GN=Ndrg1 PE=1 SV=1 - [NDRG1_RAT]	45.42	11.68	3	3	42.9269	0.90703	0.906045	0.888869	0.838452	1.11695	1.25726	0.998828	1.18189
P06765	Platelet factor 4 OS=Rattus norvegicus GN=Pf4 PE=1 SV=1 - [PLF4_RAT]	45.25	7.62	1	1	11.2793	1.02676	0.958296	0.803365	1.10671	0.76979	1.62276	1.02974	0.718613
B0BN63	LOC681996 protein OS=Rattus norvegicus GN=Ahsa1 PE=2 SV=1 - [B0BN63_RAT]	45.15	5.62	1	1	38.0802	0.932083	0.924044	0.964595	0.974536	1.2033	0.938184	1.05639	1.09689
Q5XIM7	Lysine--tRNA ligase OS=Rattus norvegicus GN=Kars PE=2 SV=1 - [Q5XIM7_RAT]	45.02	7.35	3	3	71.5776	0.97592	0.974724	1.03855	1.03955	0.991845	0.999251	1.02878	1.04261
Q5RK19	Vacuolar-sorting protein SNF8 OS=Rattus norvegicus GN=Snf8 PE=1 SV=1 - [SNF8_RAT]	44.98	10.08	2	2	28.8661	1.157	1.2114	1.00195	0.939692	0.997589	0.822738	1.14765	0.792899
R9PXU4	Thioredoxin reductase 1, cytoplasmic OS=Rattus norvegicus GN=Txnrd1 PE=3 SV=1 - [R9PXU4_RAT]	44.62	5.43	2	2	54.4147	1.22186	0.979198	1.01583	0.979	0.917475	0.876436	1.04549	1.01642
P16975	SPARC OS=Rattus norvegicus GN=Sparc PE=1 SV=4 - [SPRC_RAT]	44.33	4.32	1	1	34.2735	1.0726	0.858038	1.01989	1.05448	1.08825	1.05111	1.05213	0.871391
F1LS72	Protein Uba2 (Fragment) OS=Rattus norvegicus GN=Uba2 PE=3 SV=2 - [F1LS72_RAT]	44.33	6.15	2	2	63.2608	1.7838	0.994506	0.895415	0.887024	0.901844	0.785573	1.00022	0.854406
F1LM37	Protein Sf1 OS=Rattus norvegicus GN=Sf1 PE=4 SV=2 - [F1LM37_RAT]	44.32	2.92	1	1	59.6609	1.14459	1.03101	0.850071	0.910261	0.967244	0.960702	1.19259	1.04538
D4A376	Ras-related protein Rab-12 OS=Rattus norvegicus GN=Rab12 PE=3 SV=2 - [D4A376_RAT]	44.3	11.23	1	2	20.8548	0.788567	1.04066	0.94349	1.03691	1.10368	1.10233	1.05294	0.99797
G3V711	A disintegrin and metalloproteinase domain 17 (Tumor necrosis factor, alpha, converting enzyme), isoform CRA_a OS=Rattus norvegicus GN=Adam17 PE=4 SV=1 - [G3V711_RAT]	44.24	0.97	1	1	92.9414	1.33886	1.02912	0.933173	1.04499	0.999743	0.89464	0.947921	0.923696
Q9QX69	LanC-like protein 1 OS=Rattus norvegicus GN=Lancl1 PE=2 SV=2 - [LANC1_RAT]	44.16	8.27	3	3	45.2105	1.02796	0.942529	0.842552	0.950861	1.09916	1.06648	1.01448	1.03179
Q63514	C4b-binding protein alpha chain OS=Rattus norvegicus GN=C4bpa PE=2 SV=1 - [C4BPA_RAT]	44.11	4.84	3	3	62.225	0.842496	1.29218	1.265	1.09732	0.863386	0.918676	0.920018	0.807678
P28073	Proteasome subunit beta type-6 OS=Rattus norvegicus GN=Psmb6 PE=1 SV=3 - [PSB6_RAT]	44.04	7.98	2	2	25.2734	0.955472	1.15784	1.12366	1.06732	0.930654	0.857029	0.958486	0.934357
F1M4L9	Uncharacterized protein (Fragment) OS=Rattus norvegicus PE=4 SV=1 - [F1M4L9_RAT]	44.04	4.7	1	2	35.6943	1.01123	1.00103	1.0207	0.988935	1.00326	1.04882	0.978225	1.02671
Q6P4Z9	COP9 signalosome complex subunit 8 OS=Rattus norvegicus GN=Cops8 PE=2 SV=1 - [CSN8_RAT]	43.96	23.92	3	3	23.221	0.995885	1.01864	1.0693	1.08004	0.985834	1.00656	0.9778	0.895366
Q5FVQ4	Malectin OS=Rattus norvegicus GN=Mlec PE=2 SV=1 - [MLEC_RAT]	43.95	4.47	1	1	32.3978	1.28146	1.09689	0.945178	1.01696	0.992111	0.936783	0.947491	0.890329
D4A9H0	Protein Rab22a OS=Rattus norvegicus GN=Rab22a PE=4 SV=1 - [D4A9H0_RAT]	43.66	11.23	1	2	20.8286	0.96826	0.999756	1.00643	0.868541	1.06312	1.07522	0.994839	1.03883
Q63570	26S protease regulatory subunit 6B OS=Rattus norvegicus GN=Psmc4 PE=1 SV=1 - [PRS6B_RAT]	43.6	5.74	2	2	47.3786	1.03774	0.9569	0.857852	0.931008	1.08207	1.05964	1.06718	1.06527
Q68FY0	Cytochrome b-c1 complex subunit 1, mitochondrial OS=Rattus norvegicus GN=Uqcrc1 PE=1 SV=1 - [QCR1_RAT]	43.56	8.75	4	4	52.8154	1.16164	1.10549	0.906561	1.06731	0.988547	0.966996	0.841874	0.906798
P63100	Calcineurin subunit B type 1 OS=Rattus norvegicus GN=Ppp3r1 PE=1 SV=2 - [CANB1_RAT]	43.44	8.24	1	1	19.2876	0.900442	1.07353	1.08391	1.15006	1.03317	1.01721	0.883035	0.932723
D4A5F1	Protein Pkd2 OS=Rattus norvegicus GN=Pkd2 PE=4 SV=1 - [D4A5F1_RAT]	43.34	3	2	2	109.025	1.10384	1.05558	1.10685	0.949235	0.936371	0.781042	1.27528	0.837595
P61354	60S ribosomal protein L27 OS=Rattus norvegicus GN=Rpl27 PE=2 SV=2 - [RL27_RAT]	43.24	14.71	2	2	15.7877	0.917407	0.961082	1.06987	1.0201	1.04849	1.10065	0.958531	0.983454
D3ZZZ9	Catenin (Cadherin associated protein), delta 1 (Predicted), isoform CRA_a OS=Rattus norvegicus GN=Ctnnd1 PE=4 SV=1 - [D3ZZZ9_RAT]	43.1	2.68	2	2	104.008	0.819188	1.02826	0.85007	0.81967	1.11247	1.01343	1.17691	1.27262
Q9QVC8	Peptidyl-prolyl cis-trans isomerase FKBP4 OS=Rattus norvegicus GN=Fkbp4 PE=1 SV=3 - [FKBP4_RAT]	43.07	5.24	2	2	51.4178	1.16534	0.890858	0.990582	1.00325	0.951635	1.07138	1.03177	0.983059
Q5BK63	NADH dehydrogenase [ubiquinone] 1 alpha subcomplex subunit 9, mitochondrial OS=Rattus norvegicus GN=Ndufa9 PE=1 SV=2 - [NDUA9_RAT]	42.93	6.1	2	2	42.5323	1.01379	1.22325	0.968498	1.08314	0.900961	0.815046	1.10282	0.863754
P43424	Galactose-1-phosphate uridylyltransferase OS=Rattus norvegicus GN=Galt PE=2 SV=1 - [GALT_RAT]	42.88	7.39	2	2	43.2865	1.0468	0.968791	0.930651	1.00131	1.04872	0.95371	1.08318	1.04433
G3V7T6	Protein Sf3b1 OS=Rattus norvegicus GN=Sf3b1 PE=4 SV=1 - [G3V7T6_RAT]	42.76	3.14	3	3	145.738	1.07697	0.917607	1.04677	1.07571	1.04126	0.973836	1.00916	1.10773
Q2Q0I9	Fibronectin type III domain-containing protein 1 OS=Rattus norvegicus GN=Fndc1 PE=1 SV=2 - [FNDC1_RAT]	42.67	2.3	2	2	193.931	1.02197	1.11448	0.936267	1.01363	1.03611	0.862246	1.22589	0.860313
Q64620	Serine/threonine-protein phosphatase 6 catalytic subunit OS=Rattus norvegicus GN=Ppp6c PE=2 SV=2 - [PPP6_RAT]	42.66	10.16	2	2	35.1365	1.07421	0.997975	0.930628	0.995748	1.0385	1.05333	1.02206	0.9625
Q4V898	RNA-binding motif protein, X chromosome OS=Rattus norvegicus GN=Rbmx PE=1 SV=1 - [RBMX_RAT]	42.63	5.64	1	2	42.2324	0.934138	1.00392	1.09759	1.00229	0.937473	0.987459	0.991625	1.12746
Q5RJR8	Leucine-rich repeat-containing protein 59 OS=Rattus norvegicus GN=Lrrc59 PE=1 SV=1 - [LRC59_RAT]	42.62	8.14	2	2	34.8477	0.872036	1.07749	0.936753	0.857817	1.02776	0.971476	1.16944	1.15836
D3ZD23	ATP-binding cassette, sub-family E (OABP), member 1 OS=Rattus norvegicus GN=Abce1 PE=3 SV=1 - [D3ZD23_RAT]	42.56	5.84	2	2	67.257	0.912309	1.11428	0.953689	0.951527	1.01952	0.894526	1.09672	0.998514
F1LYS7	Uncharacterized protein OS=Rattus norvegicus GN=Sgcd PE=4 SV=2 - [F1LYS7_RAT]	42.52	4.84	1	1	32.2285	0.949285	0.879326	0.790062	0.880248	1.19292	1.19785	1.08692	1.09744
Q91ZW6	Trimethyllysine dioxygenase, mitochondrial OS=Rattus norvegicus GN=Tmlhe PE=1 SV=2 - [TMLH_RAT]	42.5	3.33	1	1	49.5361	1.01595	1.05708	1.00108	1.11267	1.02173	1.09057	0.782217	1.00474
Q68FQ9	LanC lantibiotic synthetase component C-like 2 (Bacterial) OS=Rattus norvegicus GN=Lancl2 PE=2 SV=1 - [Q68FQ9_RAT]	42.5	2.44	1	1	50.9356	1.01457	1.01865	1.10479	0.96019	1.01204	1.10033	0.915182	0.957578
D3ZEQ1	Protein Inpp5k OS=Rattus norvegicus GN=Inpp5k PE=4 SV=2 - [D3ZEQ1_RAT]	42.5	2.47	1	1	51.8672	1.314	0.894105	0.694364	0.79892	1.05393	1.22774	1.022	1.10912
Q9QWE9	Gamma-glutamyltransferase 5 OS=Rattus norvegicus GN=Ggt5 PE=2 SV=1 - [GGT5_RAT]	42.29	5.07	2	2	61.5699	1.00792	1.03833	1.08367	1.0442	0.924211	0.979289	1.0455	0.970195
P35815	Protein phosphatase 1B OS=Rattus norvegicus GN=Ppm1b PE=2 SV=1 - [PPM1B_RAT]	42.29	4.62	1	1	42.8617	1.09861	1.09055	1.03103	1.01027	1.09653	0.891421	0.970336	0.908688
Q9EPC6	Profilin-2 OS=Rattus norvegicus GN=Pfn2 PE=1 SV=3 - [PROF2_RAT]	42.27	15.71	2	2	14.9923	0.982072	0.944482	0.938074	0.942337	0.880284	0.929731	1.0995	1.27242
Q5PQL9	Protein Ptges3l1 OS=Rattus norvegicus GN=Ptges3l1 PE=2 SV=1 - [Q5PQL9_RAT]	42.22	5.37	1	1	17.3408	0.904168	0.967755	1.10761	1.07651	0.980627	1.09902	0.977853	0.95444
G3V7P2	Fibrinogen-like 2 OS=Rattus norvegicus GN=Fgl2 PE=4 SV=1 - [G3V7P2_RAT]	42.1	4.2	2	2	48.6248	0.906544	1.02057	1.17804	1.13004	0.925567	1.06602	0.931493	0.902124
F7FLF2	Protein LOC100360057 (Fragment) OS=Rattus norvegicus GN=LOC100363800 PE=4 SV=1 - [F7FLF2_RAT]	42.08	10.24	1	1	14.6487	1.3824	1.1102	1.0252	0.972172	0.91801	0.919703	0.924727	0.865167
Q6MG06	Guanine nucleotide-binding protein-like 1 OS=Rattus norvegicus GN=Gnl1 PE=2 SV=1 - [GNL1_RAT]	42.03	1.65	1	1	68.6644	0.96555	1.1465	0.735114	0.831366	1.02179	0.901138	1.27921	1.2204
P20650	Protein phosphatase 1A OS=Rattus norvegicus GN=Ppm1a PE=1 SV=1 - [PPM1A_RAT]	42.02	4.71	1	1	42.3897	1.14382	1.00923	0.943568	0.956938	0.978339	0.925624	1.09902	1.04692
G3V6H2	Pre-mRNA processing factor 8, isoform CRA_a OS=Rattus norvegicus GN=Prpf8 PE=4 SV=1 - [G3V6H2_RAT]	42.01	1.33	3	3	273.443	1.09796	0.898153	0.689193	0.80778	0.983713	0.837031	1.15197	0.826886
Q5BK81	Prostaglandin reductase 2 OS=Rattus norvegicus GN=Ptgr2 PE=2 SV=2 - [PTGR2_RAT]	42.01	4.56	1	1	38.1121	1.06772	0.943619	1.15606	1.06641	0.913837	0.990996	0.988208	0.9629
P04166	Cytochrome b5 type B OS=Rattus norvegicus GN=Cyb5b PE=1 SV=2 - [CYB5B_RAT]	41.96	8.9	1	1	16.2548	1.19723	1.09094	1.12496	0.946355	0.923159	0.889083	0.943386	0.997696
B0BNM1	NAD(P)H-hydrate epimerase OS=Rattus norvegicus GN=Apoa1bp PE=2 SV=1 - [NNRE_RAT]	41.92	9.22	2	2	30.8707	0.997856	0.985274	1.15541	1.1072	0.956584	0.993946	0.898726	0.986163
O55171	Acyl-coenzyme A thioesterase 2, mitochondrial OS=Rattus norvegicus GN=Acot2 PE=1 SV=1 - [ACOT2_RAT]	41.84	4.19	2	2	49.6697	1.52681	0.862322	0.887304	0.968042	0.911155	0.980617	0.929301	1.0092
B4F7C9	Protein Stt3a OS=Rattus norvegicus GN=Stt3a PE=2 SV=1 - [B4F7C9_RAT]	41.78	6.24	4	4	80.5449	0.996986	0.997768	1.10002	1.12594	0.935555	0.994549	0.9565	0.954173
F1MA65	Protein Hook3 (Fragment) OS=Rattus norvegicus GN=Hook3 PE=4 SV=2 - [F1MA65_RAT]	41.78	2.39	1	1	77.5479	1.14419	0.927315	0.997396	1.06159	1.03125	1.01496	0.901285	1.01973
Q5RK30	Ribosome maturation protein SBDS OS=Rattus norvegicus GN=Sbds PE=2 SV=1 - [SBDS_RAT]	41.77	10.4	2	2	28.7343	1.07587	1.03683	0.988573	0.920332	0.967531	0.945581	0.94827	0.967434
D4AB17	Protein LOC100912917 OS=Rattus norvegicus GN=LOC100912917 PE=3 SV=2 - [D4AB17_RAT]	41.74	0.79	1	1	136.966	1.34839	0.781525	0.941306	1.03283	1.46326	0.847276	0.828429	0.87202
P08082	Clathrin light chain B OS=Rattus norvegicus GN=Cltb PE=1 SV=1 - [CLCB_RAT]	41.69	6.99	2	2	25.1021	0.89085	0.999012	0.956137	0.972604	1.06137	1.06604	1.01806	1.01622
D3ZEH3	Protein Sec61a2 OS=Rattus norvegicus GN=Sec61a2 PE=3 SV=1 - [D3ZEH3_RAT]	41.65	1.89	1	1	52.2135	1.72876	0.992905	0.91683	0.926592	0.961034	0.941808	0.876679	0.795724
B0BN94	Protein FAM136A OS=Rattus norvegicus GN=Fam136a PE=1 SV=1 - [F136A_RAT]	41.44	7.25	1	1	15.6146	0.952381	0.958952	1.2775	1.17703	0.996794	0.950129	0.873358	0.891917
P17136	Small nuclear ribonucleoprotein-associated protein B (Fragment) OS=Rattus norvegicus GN=Snrpb PE=2 SV=1 - [RSMB_RAT]	41.27	7.01	1	1	21.5801	1.06882	1.03181	1.03845	1.05852	0.96342	1.10471	0.868466	0.953886
M0R4Z0	Protein Cbx1 OS=Rattus norvegicus GN=Cbx1 PE=4 SV=1 - [M0R4Z0_RAT]	41.2	21.33	2	2	17.2296	1.051	1.1395	1.00417	1.03545	1.04094	0.904336	1.02646	0.910072
G3V7V8	Phosphodiesterase 5A, cGMP-specific, isoform CRA_c OS=Rattus norvegicus GN=Pde5a PE=4 SV=1 - [G3V7V8_RAT]	41.12	1.8	1	1	94.3694	1.06202	0.944923	1.06502	1.24262	1.00489	0.899367	0.860431	1.00824
E9PT90	Protein Spg20 OS=Rattus norvegicus GN=Spg20 PE=4 SV=2 - [E9PT90_RAT]	41.11	3.36	1	1	64.7214	1.01897	0.852316	0.825206	1.11689	1.15272	1.15703	0.849739	1.11069
G3V7U6	Calpain 5, isoform CRA_a OS=Rattus norvegicus GN=Capn5 PE=4 SV=1 - [G3V7U6_RAT]	41.09	4.53	2	2	73.0526	1.27988	0.94267	0.926414	1.01462	0.957188	1.03507	0.962766	0.954232
F7EPH4	Protein Ppa1 OS=Rattus norvegicus GN=Ppa1 PE=4 SV=1 - [F7EPH4_RAT]	40.93	3.81	1	1	32.7501	0.796122	0.849896	0.768613	1.08345	1.26495	1.09796	1.14406	1.05745
P54921	Alpha-soluble NSF attachment protein OS=Rattus norvegicus GN=Napa PE=1 SV=2 - [SNAA_RAT]	40.88	6.44	1	1	33.1712	1.0998	1.00589	1.15098	1.01115	0.902083	0.826151	1.0939	1.01142
Q66H12	Alpha-N-acetylgalactosaminidase OS=Rattus norvegicus GN=Naga PE=2 SV=1 - [NAGAB_RAT]	40.86	4.1	1	1	46.8405	1.30205	1.22035	0.950863	0.854238	1.11107	0.798024	0.993944	0.892609
E9PT66	Protein Sf3b3 OS=Rattus norvegicus GN=Sf3b3 PE=4 SV=2 - [E9PT66_RAT]	40.85	2.14	2	2	135.465	1.19471	0.969252	0.993142	1.07935	0.957926	0.988378	0.983804	0.926386
O35112	CD166 antigen OS=Rattus norvegicus GN=Alcam PE=1 SV=1 - [CD166_RAT]	40.62	2.4	1	1	64.9808	1.00689	1.05059	1.10041	1.12775	0.835765	1.02667	0.872533	1.06735
B5DF91	ELAV-like protein OS=Rattus norvegicus GN=Elavl1 PE=2 SV=1 - [B5DF91_RAT]	40.6	8.9	2	2	36.1461	1.20192	0.991709	0.806	0.975028	0.990714	0.959384	1.143	1.0053
Q5BK77	Protein Rarres2 OS=Rattus norvegicus GN=Rarres2 PE=2 SV=1 - [Q5BK77_RAT]	40.59	6.75	1	1	18.4926	0.909145	0.93191	0.945361	1.04537	1.08896	1.07677	1.01058	1.06604
M0R6D4	Uncharacterized protein (Fragment) OS=Rattus norvegicus PE=4 SV=1 - [M0R6D4_RAT]	40.58	40.13	5	5	18.0305	0.967375	1.0302	1.03915	0.95969	0.985261	1.08328	1.02126	0.997967
Q7TQN4	Protein Rela OS=Rattus norvegicus GN=Rela PE=2 SV=1 - [Q7TQN4_RAT]	40.55	4.91	2	2	60.2292	1.12391	0.980353	0.950513	0.938841	1.11284	1.01996	0.959493	0.988277
D3ZDC1	Protein Drg2 OS=Rattus norvegicus GN=Drg2 PE=4 SV=2 - [D3ZDC1_RAT]	40.4	3.57	1	1	40.6924	0.935836	0.997195	1.04972	1.06638	0.941722	1.03584	1.07467	0.975386
Q5XIA1	Nicalin OS=Rattus norvegicus GN=Ncln PE=2 SV=1 - [NCLN_RAT]	40.26	2.49	1	1	62.9525	1.02745	0.883755	0.843998	1.00887	1.0461	0.959782	1.33756	0.973241
D4A4U3	Protein Mdp1 OS=Rattus norvegicus GN=Mdp1 PE=4 SV=1 - [D4A4U3_RAT]	40.07	9.76	1	1	18.5986	1.01616	0.996369	1.20716	1.01481	0.883809	0.953349	0.903132	1.12509
P63025	Vesicle-associated membrane protein 3 OS=Rattus norvegicus GN=Vamp3 PE=1 SV=1 - [VAMP3_RAT]	40.04	15.53	1	1	11.473	1.0548	1.04127	1.03561	1.14306	1.05427	1.22994	0.760311	0.752721
Q66H98	Serum deprivation-response protein OS=Rattus norvegicus GN=Sdpr PE=1 SV=3 - [SDPR_RAT]	40.04	9.35	3	3	46.3583	0.901566	1.0621	0.972793	0.927997	1.12846	0.961945	0.933278	1.08233
D3ZTJ0	Protein XRP2 OS=Rattus norvegicus GN=Rp2 PE=3 SV=2 - [D3ZTJ0_RAT]	40.03	2.87	1	1	39.2382	0.893735	1.00536	1.12152	0.943802	1.08778	1.04301	0.953025	1.03838
D3ZSP1	Protein LOC100361838 OS=Rattus norvegicus GN=LOC100361838 PE=4 SV=1 - [D3ZSP1_RAT]	39.99	25	2	2	10.7536	0.923904	0.964971	0.86261	0.87291	0.952011	0.920074	1.38103	1.21302
D4A269	Uncharacterized protein OS=Rattus norvegicus PE=4 SV=1 - [D4A269_RAT]	39.97	11.11	1	1	13.7672	0.833439	0.964646	1.02607	0.998126	1.05221	1.09053	1.02843	1.08301
B2RYN1	Fructosamine-3-kinase-related protein OS=Rattus norvegicus GN=Fn3krp PE=2 SV=1 - [B2RYN1_RAT]	39.93	3.88	1	1	34.1471	0.727949	1.18782	0.800469	0.778013	0.944675	0.787025	1.2558	1.62804
Q6AYF8	Protein Serpinb9 OS=Rattus norvegicus GN=Serpinb9 PE=2 SV=1 - [Q6AYF8_RAT]	39.91	9.36	3	3	42.2741	0.879573	1.21419	1.24872	1.12275	0.858989	0.834641	1.04233	0.910218
D3Z865	Mannose-P-dolichol utilization defect 1 OS=Rattus norvegicus GN=Mpdu1 PE=4 SV=1 - [D3Z865_RAT]	39.91	4.45	1	1	26.5303	0.944221	1.20825	0.964914	0.942634	0.924796	0.895282	1.14384	1.06875
R9PXR4	Mitochondrial import receptor subunit TOM70 OS=Rattus norvegicus GN=Tomm70a PE=1 SV=1 - [R9PXR4_RAT]	39.91	1.61	1	1	61.8991	1.0574	1.16174	1.01466	1.00245	0.958807	0.955096	0.963148	0.943769
D4AE56	Prostaglandin E synthase 2 (Predicted), isoform CRA_b OS=Rattus norvegicus GN=Ptges2 PE=3 SV=1 - [D4AE56_RAT]	39.86	3.39	1	1	43.4242	1.09361	1.06765	0.90472	1.04372	1.01865	0.951561	1.04678	0.965457
Q5M884	Protein Eci3 OS=Rattus norvegicus GN=Eci3 PE=2 SV=1 - [Q5M884_RAT]	39.84	2.97	1	1	33.6651	0.979734	0.973001	1.02446	1.02645	0.932007	1.00818	1.05095	1.08733
D4A2G9	Protein RGD1565297 OS=Rattus norvegicus GN=Ranbp1 PE=4 SV=1 - [D4A2G9_RAT]	39.75	5.42	1	1	23.5817	0.846102	0.89782	1.08794	1.09212	1.06542	1.11332	0.930487	1.03858
D3Z8I7	Protein Gstt3 OS=Rattus norvegicus GN=Gstt3 PE=4 SV=1 - [D3Z8I7_RAT]	39.73	6.19	1	1	23.3661	1.36297	1.13134	1.03899	0.939849	0.900948	0.926428	0.847791	0.976068
Q68FT7	Phenylalanyl-tRNA synthetase, beta subunit OS=Rattus norvegicus GN=Farsb PE=2 SV=1 - [Q68FT7_RAT]	39.53	3.9	2	2	65.6094	0.981299	0.933402	0.963801	1.0115	0.994561	1.03366	1.1029	1.04534
Q5U3Z7	Serine hydroxymethyltransferase OS=Rattus norvegicus GN=Shmt2 PE=2 SV=1 - [Q5U3Z7_RAT]	39.53	4.96	1	2	55.7296	1.04215	0.869319	0.907302	0.792726	1.03156	1.13988	1.17064	1.06077
P97849	Long-chain fatty acid transport protein 1 OS=Rattus norvegicus GN=Slc27a1 PE=2 SV=1 - [S27A1_RAT]	39.39	3.41	2	2	71.2377	1.03719	1.14325	0.951469	0.909706	0.952211	0.987694	1.0366	1.04062
B5DFB2	Protein Rbbp4 OS=Rattus norvegicus GN=Rbbp4 PE=2 SV=1 - [B5DFB2_RAT]	39.38	4.71	2	2	47.6261	0.900941	1.04035	0.953854	1.09625	1.07755	1.01271	0.977688	0.897315
G3V9T7	ATPase Asna1 OS=Rattus norvegicus GN=Asna1 PE=3 SV=1 - [G3V9T7_RAT]	39.37	8.05	3	3	38.7974	1.10337	1.00683	0.899605	0.98088	0.969817	1.00664	0.940666	0.981304
B1WC61	Acad9 protein OS=Rattus norvegicus GN=Acad9 PE=2 SV=1 - [B1WC61_RAT]	39.36	3.68	2	2	68.7997	1.20943	1.00568	0.904555	0.953751	1.01878	1.01268	1.04578	0.929296
E9PU01	Protein Chd4 OS=Rattus norvegicus GN=Chd4 PE=4 SV=2 - [E9PU01_RAT]	39.23	0.84	1	1	217.55	0.79951	0.935388	0.960504	0.961135	1.06608	1.02888	1.24184	1.07926
B2RYN3	Eukaryotic translation elongation factor 1 epsilon 1 OS=Rattus norvegicus GN=Eef1e1 PE=2 SV=1 - [B2RYN3_RAT]	39.19	5.17	1	1	19.8304	1.00984	0.956711	1.04238	0.992453	0.962929	0.987984	1.09926	1.03016
F1LX22	Protein LOC100909950 OS=Rattus norvegicus GN=Pip4k2a PE=4 SV=2 - [F1LX22_RAT]	38.92	3.72	1	1	45.7131	0.977873	1.0472	1.11143	0.985854	0.989089	0.914354	1.07354	0.991145
F1LMA7	C-type mannose receptor 2 OS=Rattus norvegicus GN=Mrc2 PE=4 SV=1 - [F1LMA7_RAT]	38.89	1.89	2	2	166.93	1.01421	0.916409	1.05406	0.955893	1.07594	1.01281	1.05251	0.996924
D4A6E5	Peptidyl-prolyl cis-trans isomerase (Fragment) OS=Rattus norvegicus GN=Fkbp15 PE=4 SV=2 - [D4A6E5_RAT]	38.88	2.46	1	1	79.9986	1.0736	1.03282	0.995105	0.929693	1.05269	0.999659	0.978845	1.03788
Q5XIL4	Protein Sorbs3 OS=Rattus norvegicus GN=Sorbs3 PE=2 SV=1 - [Q5XIL4_RAT]	38.87	6	4	4	82.0462	0.945084	1.04672	0.894066	0.937603	1.03899	1.12856	0.908151	0.92189
D4A3V2	NADH dehydrogenase [ubiquinone] 1 alpha subcomplex subunit 6 OS=Rattus norvegicus GN=Ndufa6 PE=3 SV=1 - [D4A3V2_RAT]	38.8	6.15	1	1	15.2141	0.958572	1.04484	1.0845	1.1253	0.901518	1.00228	0.950052	1.00765
Q63486	Ras-related GTP-binding protein A OS=Rattus norvegicus GN=Rraga PE=1 SV=1 - [RRAGA_RAT]	38.77	4.15	1	1	36.5426	0.879005	0.649357	0.719678	1.07702	1.38404	0.969994	1.49962	0.877451
Q5U1X1	Oligoribonuclease, mitochondrial OS=Rattus norvegicus GN=Rexo2 PE=2 SV=1 - [ORN_RAT]	38.73	4.22	1	1	26.7346	0.950107	1.02546	1.07577	0.993017	1.02224	0.981329	1.09413	0.938266
F1LNV5	Protein LOC100362065 OS=Rattus norvegicus GN=Micu1 PE=4 SV=2 - [F1LNV5_RAT]	38.67	3.98	1	1	54.1924	1.23587	1.09713	0.874198	0.897737	0.944287	0.780893	1.31373	0.966639
P08699	Galectin-3 OS=Rattus norvegicus GN=Lgals3 PE=1 SV=4 - [LEG3_RAT]	38.6	8.4	2	2	27.1844	0.964062	0.950214	0.893327	0.976392	1.13152	1.09361	0.993444	1.07505
P84025	Mothers against decapentaplegic homolog 3 OS=Rattus norvegicus GN=Smad3 PE=1 SV=1 - [SMAD3_RAT]	38.58	3.06	1	1	48.0498	1.09848	0.908277	0.878961	0.829029	1.03845	1.0547	1.23246	1.02816
P29266	3-hydroxyisobutyrate dehydrogenase, mitochondrial OS=Rattus norvegicus GN=Hibadh PE=1 SV=3 - [3HIDH_RAT]	38.55	8.36	2	2	35.2796	0.914636	1.03001	0.999184	0.926484	0.87327	0.890623	1.1496	1.21965
F1M0X7	Protein Ckap5 OS=Rattus norvegicus GN=Ckap5 PE=4 SV=2 - [F1M0X7_RAT]	38.48	0.86	1	1	218.42	1.10927	1.05803	0.997789	0.897227	0.999568	1.02971	1.0321	0.976031
D3ZAA3	Latent transforming growth factor beta binding protein 1 OS=Rattus norvegicus GN=Ltbp1 PE=4 SV=2 - [D3ZAA3_RAT]	38.38	2.75	3	3	186.479	0.836819	0.971146	0.964713	0.967086	1.08725	0.902814	1.06778	1.10466
P38718	Mitochondrial pyruvate carrier 2 OS=Rattus norvegicus GN=Mpc2 PE=2 SV=1 - [MPC2_RAT]	38.34	11.81	2	2	14.2486	1.14165	1.10676	1.07311	1.11282	0.936356	1.01479	0.866701	0.883938
B0K017	ADP-ribosylhydrolase like 2 OS=Rattus norvegicus GN=Adprhl2 PE=2 SV=1 - [B0K017_RAT]	38.34	7.03	2	2	39.3503	1.13661	0.963303	0.976	1.06356	1.05235	0.943027	1.02862	0.901441
F1LPB5	KDEL (Lys-Asp-Glu-Leu) endoplasmic reticulum protein retention receptor 3 (Predicted) OS=Rattus norvegicus GN=Kdelr3 PE=4 SV=2 - [F1LPB5_RAT]	38.19	4.61	1	1	18.0655	1.20273	0.876568	0.778746	0.910598	1.02283	1.04692	1.13816	1.12921
D3ZWM2	Uncharacterized protein (Fragment) OS=Rattus norvegicus GN=RGD1559149 PE=4 SV=2 - [D3ZWM2_RAT]	38.17	9.47	2	2	29.6407	0.877066	1.0106	0.976635	0.960706	1.02827	1.04007	1.05734	1.11368
G3V822	Carboxylic ester hydrolase OS=Rattus norvegicus GN=Ces1d PE=3 SV=2 - [G3V822_RAT]	38.05	3.02	1	1	61.9396	1.04938	1.07452	1.00382	0.881997	0.834552	1.24104	0.972714	1.03382
D3ZYX8	Cytochrome c oxidase subunit VIIa polypeptide 2 like (Predicted), isoform CRA_e OS=Rattus norvegicus GN=Cox7a2l PE=4 SV=1 - [D3ZYX8_RAT]	38	18.33	2	2	13.265	1.03341	1.14393	1.03852	0.99213	0.950466	1.07892	0.903042	0.9285
B0BNJ1	LOC683667 protein OS=Rattus norvegicus GN=Sri PE=2 SV=1 - [B0BNJ1_RAT]	37.94	6.06	1	1	21.6103	1.01556	0.957784	0.972552	1.09453	1.03776	1.09191	0.949978	0.960147
P23457	3-alpha-hydroxysteroid dehydrogenase OS=Rattus norvegicus GN=Akr1c9 PE=1 SV=1 - [DIDH_RAT]	37.93	6.52	1	1	37.0039	0.964484	1.25839	1.08883	0.785276	1.07031	0.982069	1.01495	0.934181
B2RZ37	Receptor expression-enhancing protein 5 OS=Rattus norvegicus GN=Reep5 PE=1 SV=1 - [REEP5_RAT]	37.86	5.29	1	1	21.417	0.885911	1.01871	1.09558	1.28756	0.997708	0.908215	0.845704	0.933496
P60892	Ribose-phosphate pyrophosphokinase 1 OS=Rattus norvegicus GN=Prps1 PE=1 SV=2 - [PRPS1_RAT]	37.84	3.14	1	1	34.8119	0.988675	1.13798	0.95587	0.811141	0.946933	1.09075	1.01516	1.15506
Q9JJ54	Heterogeneous nuclear ribonucleoprotein D0 OS=Rattus norvegicus GN=Hnrnpd PE=1 SV=2 - [HNRPD_RAT]	37.84	3.97	1	1	38.1942	0.793602	0.849191	0.950151	1.0283	1.14419	1.15097	1.08241	1.06762
Q4KM49	Tyrosine--tRNA ligase, cytoplasmic OS=Rattus norvegicus GN=Yars PE=2 SV=3 - [SYYC_RAT]	37.81	2.46	1	1	59.078	1.07417	1.0525	0.98099	0.988741	1.03094	1.01446	1.0301	0.918433
Q6AXW2	Protein Tmod3 OS=Rattus norvegicus GN=Tmod3 PE=2 SV=1 - [Q6AXW2_RAT]	37.8	6.53	2	2	39.4471	0.998104	1.00273	1.0573	0.950311	1.08134	1.02896	0.946594	0.877503
D4A1Q0	Protein LOC100361644 OS=Rattus norvegicus GN=LOC100361644 PE=4 SV=1 - [D4A1Q0_RAT]	37.8	10.58	1	1	12.1168	0.820706	1.05211	0.890113	0.91162	1.03569	1.03796	1.17517	1.1528
F1MAH8	Protein Clip1 OS=Rattus norvegicus GN=Clip1 PE=4 SV=2 - [F1MAH8_RAT]	37.77	2.5	2	2	147.964	1.03158	1.05195	0.970363	0.957349	1.04996	1.06823	0.964419	0.973989
D4A8X4	Carboxypeptidase E OS=Rattus norvegicus GN=Cpe PE=4 SV=2 - [D4A8X4_RAT]	37.74	2.54	1	1	52.6781	1.11766	0.965156	0.895481	0.833923	1.04389	0.960309	1.22547	1.06221
G3V6D9	Na(+)/H(+) exchange regulatory cofactor NHE-RF OS=Rattus norvegicus GN=Slc9a3r2 PE=4 SV=1 - [G3V6D9_RAT]	37.72	8.01	2	2	37.3279	1.47728	0.98438	0.942205	0.932063	1.00246	0.968277	0.935088	0.852442
Q5PQZ9	NADH dehydrogenase [ubiquinone] 1 subunit C2 OS=Rattus norvegicus GN=Ndufc2 PE=2 SV=1 - [Q5PQZ9_RAT]	37.7	18.33	2	2	14.3493	1.0354	0.943704	0.93683	1.1152	1.02514	1.10962	0.948305	0.945696
D4ADY1	Protein Fmnl3 OS=Rattus norvegicus GN=LOC100912815 PE=4 SV=2 - [D4ADY1_RAT]	37.69	1.43	1	1	111.264	0.753125	0.943762	0.993146	1.11552	1.0324	0.977745	1.21603	1.02988
G3V886	Protein LOC100910779 OS=Rattus norvegicus GN=Yme1l1 PE=3 SV=1 - [G3V886_RAT]	37.65	2.1	1	1	79.7457	0.932803	1.05085	0.98308	1.01203	1.03748	0.982119	1.10141	0.98147
O55004	Ribonuclease 4 OS=Rattus norvegicus GN=Rnase4 PE=1 SV=1 - [RNAS4_RAT]	37.58	8.84	1	1	16.8923	0.947612	1.00694	1.01626	0.950945	1.04867	1.0753	0.94781	1.0969
P19468	Glutamate--cysteine ligase catalytic subunit OS=Rattus norvegicus GN=Gclc PE=1 SV=2 - [GSH1_RAT]	37.53	4.24	2	2	72.573	1.39789	0.983015	1.04152	1.00849	0.917039	0.910411	0.876632	0.878134
B5DEL8	NADH dehydrogenase (Ubiquinone) Fe-S protein 5 OS=Rattus norvegicus GN=LOC100361505 PE=2 SV=1 - [B5DEL8_RAT]	37.51	11.32	1	1	12.6915	1.10481	1.20049	0.838545	0.896687	0.959369	0.938629	1.10719	1.05861
P36970	Phospholipid hydroperoxide glutathione peroxidase, mitochondrial OS=Rattus norvegicus GN=Gpx4 PE=1 SV=3 - [GPX41_RAT]	37.43	7.11	1	1	22.2108	0.994877	0.969468	0.934824	1.08154	1.07382	0.995302	1.06987	0.960561
F1LSK5	Protein Heatr5a OS=Rattus norvegicus GN=Heatr5a PE=4 SV=1 - [F1LSK5_RAT]	37.41	0.83	1	1	220.071	1.05201	0.913877	0.905187	1.03868	1.09624	0.888044	1.18546	1.01004
E9PTD6	Protein Samd9l (Fragment) OS=Rattus norvegicus GN=Samd9l PE=4 SV=2 - [E9PTD6_RAT]	37.4	1.09	1	1	179.733	1.01421	0.947558	1.12204	0.966078	1.01778	1.02614	1.11762	0.871807
A0A096MK75	Protein Rhog OS=Rattus norvegicus GN=Rhog PE=4 SV=1 - [A0A096MK75_RAT]	37.4	10.67	1	1	19.8601	1.09864	0.945795	1.0224	0.981919	1.02436	0.977874	1.08271	0.960192
D4A8H3	Protein Uba6 OS=Rattus norvegicus GN=Uba6 PE=4 SV=1 - [D4A8H3_RAT]	37.23	1.23	1	1	117.856	1.07284	0.976014	1.16988	1.04492	0.905278	0.988281	0.913444	1.02543
D3ZP47	Phosphohistidine phosphatase 1 (Predicted), isoform CRA_a OS=Rattus norvegicus GN=Phpt1 PE=4 SV=1 - [D3ZP47_RAT]	37.22	20.16	2	2	14.0017	1.05158	0.985542	0.924169	0.97373	1.03515	1.01162	1.01319	1.09465
O88506	STE20/SPS1-related proline-alanine-rich protein kinase OS=Rattus norvegicus GN=Stk39 PE=2 SV=2 - [STK39_RAT]	37.16	1.99	1	1	60.0128	1.04619	1.04814	0.897524	0.973672	1.07443	0.894028	1.17807	0.980242
P86182	Coiled-coil domain-containing protein 22 OS=Rattus norvegicus GN=Ccdc22 PE=1 SV=2 - [CCD22_RAT]	37.08	3.35	1	1	70.8109	1.25104	0.878841	0.819545	0.919016	0.9053	1.03423	1.29775	0.994266
B5DEG8	LOC685144 protein OS=Rattus norvegicus GN=Sec24c PE=2 SV=1 - [B5DEG8_RAT]	36.82	3.2	3	3	118.448	1.51356	0.920332	0.9119	0.996925	0.994527	0.898127	0.97206	0.928166
P27615	Lysosome membrane protein 2 OS=Rattus norvegicus GN=Scarb2 PE=1 SV=2 - [SCRB2_RAT]	36.8	6.28	2	2	54.0564	1.10507	0.943072	0.931568	1.01441	1.00123	0.988306	1.03216	1.07074
Q3MHS7	GDP-mannose 4, 6-dehydratase OS=Rattus norvegicus GN=Gmds PE=2 SV=1 - [Q3MHS7_RAT]	36.72	5.65	2	2	42.0683	1.00309	0.938999	1.05941	1.11008	0.980566	1.02543	0.938538	1.0145
Q568Z6	IST1 homolog OS=Rattus norvegicus GN=Ist1 PE=2 SV=1 - [IST1_RAT]	36.7	2.73	1	1	39.9166	0.912522	1.01186	1.04129	1.04127	1.11299	1.06558	0.913202	0.98099
P29410	Adenylate kinase 2, mitochondrial OS=Rattus norvegicus GN=Ak2 PE=2 SV=2 - [KAD2_RAT]	36.67	5.44	1	1	26.3625	0.976023	1.01327	0.924098	1.14733	1.06082	0.961946	1.07147	0.920117
B0BN93	26S proteasome non-ATPase regulatory subunit 13 OS=Rattus norvegicus GN=Psmd13 PE=1 SV=1 - [PSD13_RAT]	36.57	6.91	2	2	42.7902	0.915695	0.946895	0.985882	1.0465	1.02585	1.01317	1.06066	1.07405
Q6XVN8	Microtubule-associated proteins 1A/1B light chain 3A OS=Rattus norvegicus GN=Map1lc3a PE=1 SV=1 - [MLP3A_RAT]	36.41	17.36	1	2	14.2634	0.860465	0.993938	1.19916	1.0151	1.04571	1.00994	0.814348	0.992567
Q68FX9	NAD-dependent protein deacylase sirtuin-5, mitochondrial OS=Rattus norvegicus GN=Sirt5 PE=2 SV=1 - [SIR5_RAT]	36.32	9.68	2	2	34.0763	1.40087	1.04535	0.934934	0.979109	0.979853	0.936817	0.931577	0.899586
D4A4P3	Protein LOC100361144 OS=Rattus norvegicus GN=LOC100361144 PE=4 SV=1 - [D4A4P3_RAT]	36.24	11.11	1	1	11.2596	1.03591	1.06894	1.13373	1.12936	0.874253	0.998928	0.924881	0.918015
Q80W92	Protein VAC14 homolog OS=Rattus norvegicus GN=Vac14 PE=1 SV=1 - [VAC14_RAT]	36.19	2.17	1	1	88.0116	1.0025	1.01136	0.996098	1.01701	1.08861	0.991483	1.0313	0.947313
F1LML0	Protein Nars OS=Rattus norvegicus GN=Nars PE=3 SV=1 - [F1LML0_RAT]	36.14	5.13	2	2	58.2659	0.966469	0.967987	1.00686	0.916458	1.0362	1.00671	1.03943	1.13984
P14841	Cystatin-C OS=Rattus norvegicus GN=Cst3 PE=1 SV=2 - [CYTC_RAT]	36.08	12.14	1	1	15.4268	1.22602	0.994336	0.741705	0.883289	0.928384	0.902816	1.48486	0.937356
P61805	Dolichyl-diphosphooligosaccharide--protein glycosyltransferase subunit DAD1 OS=Rattus norvegicus GN=Dad1 PE=3 SV=3 - [DAD1_RAT]	36.05	10.62	1	1	12.4886	1.164	1.02652	0.978485	0.944227	0.965185	1.02295	0.993252	0.990533
P70500	CDP-diacylglycerol--inositol 3-phosphatidyltransferase OS=Rattus norvegicus GN=Cdipt PE=1 SV=1 - [CDIPT_RAT]	36.04	10.33	2	2	23.5972	1.03811	1.07415	1.02584	1.16064	0.852959	0.977671	1.01488	0.90327
A0A096MJ77	Protein Mdn1 (Fragment) OS=Rattus norvegicus GN=Mdn1 PE=4 SV=1 - [A0A096MJ77_RAT]	36.01	0.41	1	1	298.873	0.749416	1.04231	1.02884	0.484531	0.809413	1.2271	1.32693	1.35749
D4A4T0	Protein Stub1 OS=Rattus norvegicus GN=Stub1 PE=4 SV=1 - [D4A4T0_RAT]	36	6.58	2	2	34.8643	1.18281	0.948523	0.943168	0.985906	0.979504	1.0013	0.957296	1.07239
B2RYD7	Protein Stt3b OS=Rattus norvegicus GN=Stt3b PE=2 SV=1 - [B2RYD7_RAT]	36	1.7	1	1	93.3756	1.37508	1.01323	0.911822	0.930819	0.999211	0.891288	1.05646	0.941106
D4A1R8	Protein Cpne1 OS=Rattus norvegicus GN=Cpne1 PE=4 SV=1 - [D4A1R8_RAT]	35.88	3.36	1	2	58.8064	0.983381	1.03439	1.03938	1.1062	0.974903	0.987539	0.938539	1.00048
B2RYP4	Protein Snx2 OS=Rattus norvegicus GN=Snx2 PE=2 SV=1 - [B2RYP4_RAT]	35.82	5.39	2	3	58.4947	0.941782	0.936292	1.10443	1.00697	1.01791	1.08628	1.00916	0.969655
F8WFP9	ERO1-like protein alpha OS=Rattus norvegicus GN=Ero1l PE=4 SV=2 - [F8WFP9_RAT]	35.82	3.07	1	1	41.546	1.0444	0.974629	1.16733	1.01757	0.939735	1.0221	0.903849	1.02489
D4AA35	Protein Asmtl OS=Rattus norvegicus GN=Asmtl PE=3 SV=2 - [D4AA35_RAT]	35.79	14.16	2	2	24.2347	0.978508	0.943248	0.89946	0.833487	1.00601	1.08433	1.12007	1.26683
G3V8G2	Proteasome (Prosome, macropain) 26S subunit, non-ATPase, 5 (Predicted), isoform CRA_a OS=Rattus norvegicus GN=Psmd5 PE=4 SV=1 - [G3V8G2_RAT]	35.76	2.98	1	1	55.8179	1.02382	0.984401	1.00974	0.93693	1.10073	0.990797	1.00904	1.0405
P84100	60S ribosomal protein L19 OS=Rattus norvegicus GN=Rpl19 PE=1 SV=1 - [RL19_RAT]	35.74	12.76	2	2	23.4512	0.936804	0.976216	0.894907	0.938609	1.04467	1.12273	1.10302	1.04356
Q6AXM8	Serum paraoxonase/arylesterase 2 OS=Rattus norvegicus GN=Pon2 PE=2 SV=1 - [PON2_RAT]	35.73	3.39	1	1	39.5926	0.987263	0.999379	1.06082	1.13278	0.944175	0.970352	1.02375	0.955555
P12075	Cytochrome c oxidase subunit 5B, mitochondrial OS=Rattus norvegicus GN=Cox5b PE=1 SV=2 - [COX5B_RAT]	35.65	17.83	2	2	13.9059	1.0866	1.0973	1.05852	1.12801	0.922729	1.00055	0.894411	0.889429
M0RAR9	Uncharacterized protein (Fragment) OS=Rattus norvegicus PE=4 SV=1 - [M0RAR9_RAT]	35.65	4.43	1	2	63.3774	1.15521	0.929169	0.924492	0.949562	1.07847	1.00487	1.01138	0.995963
G3V7L8	ATPase, H+ transporting, V1 subunit E isoform 1, isoform CRA_a OS=Rattus norvegicus GN=Atp6v1e1 PE=3 SV=1 - [G3V7L8_RAT]	35.62	5.75	1	1	26.1268	1.07306	1.06401	0.984217	1.02485	0.997182	0.890424	1.12576	0.931919
O35796	Complement component 1 Q subcomponent-binding protein, mitochondrial OS=Rattus norvegicus GN=C1qbp PE=1 SV=2 - [C1QBP_RAT]	35.57	5.02	2	2	30.9775	1.00329	1.0211	0.955361	1.05347	1.00293	1.0095	1.02638	1.00686
M0RDR7	Protein LOC100911132 OS=Rattus norvegicus GN=LOC100911132 PE=3 SV=1 - [M0RDR7_RAT]	35.53	1.81	1	1	87.7429	0.926602	0.846657	0.821926	0.962023	1.18155	1.12001	1.03505	1.19217
P62890	60S ribosomal protein L30 OS=Rattus norvegicus GN=Rpl30 PE=3 SV=2 - [RL30_RAT]	35.5	9.57	1	1	12.7757	0.899729	1.01138	1.16576	1.01003	1.02856	1.05527	0.99876	0.907194
F1LSR9	Alcohol dehydrogenase 1 OS=Rattus norvegicus GN=Adh1 PE=4 SV=2 - [F1LSR9_RAT]	35.5	4.53	2	2	39.6747	0.793404	0.889963	0.897799	0.944682	1.15964	1.09969	1.15123	1.07909
G3V9X8	Magnesium transporter protein 1 OS=Rattus norvegicus GN=Magt1 PE=4 SV=2 - [G3V9X8_RAT]	35.47	5.67	2	2	37.9154	1.0036	1.05064	1.08865	1.04495	0.95333	1.05628	0.995455	0.97275
P21961	Mast cell carboxypeptidase A (Fragment) OS=Rattus norvegicus GN=Cpa3 PE=1 SV=2 - [CBPA3_RAT]	35.29	7.77	3	3	47.9134	1.24513	0.877617	0.971488	1.34829	0.869327	0.903767	1.02564	0.947068
Q4V8E2	Proteasome (Prosome, macropain) 26S subunit, non-ATPase, 14 OS=Rattus norvegicus GN=Psmd14 PE=2 SV=1 - [Q4V8E2_RAT]	35.26	4.19	1	1	34.5546	1.12675	0.999294	1.0945	0.979551	0.998641	0.927569	0.992495	0.983169
P80299	Bifunctional epoxide hydrolase 2 OS=Rattus norvegicus GN=Ephx2 PE=1 SV=1 - [HYES_RAT]	35.25	2.17	1	1	62.2996	1.20082	1.11345	0.799705	0.881738	0.937946	1.1365	1.03967	0.992303
M0R5N4	Prefoldin subunit 4 OS=Rattus norvegicus GN=Pfdn4 PE=3 SV=1 - [M0R5N4_RAT]	35.19	8.96	1	1	15.1995	1.18125	0.919542	1.00439	0.944123	1.00653	0.996761	1.04378	1.00722
F1LMB9	Exocyst complex component 2 OS=Rattus norvegicus GN=Exoc2 PE=4 SV=1 - [F1LMB9_RAT]	35.13	2.92	2	2	103.953	0.994594	0.939079	0.922525	0.983867	1.02064	1.00128	1.13425	1.07801
Q03344	ATPase inhibitor, mitochondrial OS=Rattus norvegicus GN=Atpif1 PE=3 SV=2 - [ATIF1_RAT]	35.09	6.54	1	1	12.2403	0.886441	0.99082	1.11295	1.09799	1.0863	1.12627	0.822704	0.878468
Q6AXT5	Ras-related protein Rab-21 OS=Rattus norvegicus GN=Rab21 PE=2 SV=1 - [RAB21_RAT]	34.94	5.83	1	1	24.1482	1.12673	1.04257	1.00436	1.03043	0.947833	0.97403	1.00613	0.963647
Q4KLK7	Nucleolar protein 5A OS=Rattus norvegicus GN=Nop56 PE=2 SV=1 - [Q4KLK7_RAT]	34.92	4.25	2	2	65.3586	0.951244	1.00534	0.934406	0.94451	1.02529	1.11277	1.02257	1.08343
P28494	Alpha-mannosidase 2 OS=Rattus norvegicus GN=Man2a1 PE=1 SV=2 - [MA2A1_RAT]	34.74	1.74	2	2	131.158	1.05995	1.03423	1.10473	1.10845	0.974067	0.942576	0.926468	0.926797
A9UMV9	Ndufa7 protein OS=Rattus norvegicus GN=Ndufa7l PE=2 SV=1 - [A9UMV9_RAT]	34.74	7.14	1	1	12.4926	0.889247	1.07763	1.89937	1.0468	0.697017	0.85578	0.88794	0.728883
P52631	Signal transducer and activator of transcription 3 OS=Rattus norvegicus GN=Stat3 PE=1 SV=1 - [STAT3_RAT]	34.67	3.64	2	2	87.9833	0.86953	1.09508	1.06002	0.921526	0.984404	1.01089	1.03693	1.08516
F8WFH8	Tryptophan--tRNA ligase, cytoplasmic OS=Rattus norvegicus GN=Wars PE=3 SV=1 - [F8WFH8_RAT]	34.66	3.37	1	1	53.3927	1.07986	1.08797	0.982347	0.849555	1.00961	1.07712	0.956315	1.06109
Q1EG89	Myocardial ischemic preconditioning associated protein 7 OS=Rattus norvegicus GN=Pxn PE=2 SV=1 - [Q1EG89_RAT]	34.63	3.23	2	2	60.8762	0.790083	1.00351	0.771301	0.943783	1.02906	1.0737	1.12608	1.30369
Q9QX79	Fetuin-B OS=Rattus norvegicus GN=Fetub PE=2 SV=2 - [FETUB_RAT]	34.62	6.08	2	2	41.5359	1.21148	0.757687	1.0091	1.06166	1.11294	1.00585	1.04688	0.841143
P28077	Proteasome subunit beta type-9 OS=Rattus norvegicus GN=Psmb9 PE=1 SV=2 - [PSB9_RAT]	34.62	13.7	2	2	23.3096	0.972759	1.08889	1.05835	0.954536	0.921337	0.980471	1.10398	0.971905
F1LWD0	Uncharacterized protein (Fragment) OS=Rattus norvegicus PE=4 SV=1 - [F1LWD0_RAT]	34.62	13.01	1	1	13.6949	1.14172	1.13021	0.836243	0.952744	1.03191	0.900211	1.26303	0.835948
D3ZS58	NADH dehydrogenase [ubiquinone] 1 alpha subcomplex subunit 2 OS=Rattus norvegicus GN=Ndufa2 PE=4 SV=1 - [D3ZS58_RAT]	34.54	10.31	1	1	10.8378	1.01353	1.09508	0.965718	1.07666	0.957782	1.00258	1.00429	0.936951
P97633	Casein kinase I isoform alpha OS=Rattus norvegicus GN=Csnk1a1 PE=2 SV=1 - [KC1A_RAT]	34.46	3.08	1	1	37.4712	0.858369	0.988723	0.883707	0.714855	0.989915	1.0413	1.22478	1.40163
D4A9K3	D-tyrosyl-tRNA(Tyr) deacylase OS=Rattus norvegicus GN=Dtd1 PE=3 SV=1 - [D4A9K3_RAT]	34.34	8.62	1	1	19.6241	1.15257	0.912316	0.988674	1.28159	0.840191	0.874354	1.06678	0.968626
P27867	Sorbitol dehydrogenase OS=Rattus norvegicus GN=Sord PE=2 SV=4 - [DHSO_RAT]	34.32	4.2	1	1	38.2098	0.95955	0.87363	0.786445	1.14182	1.18587	0.929828	0.99368	1.21688
D3ZW15	Protein Sec24b OS=Rattus norvegicus GN=Sec24b PE=4 SV=1 - [D3ZW15_RAT]	34.32	0.89	1	1	134.631	1.09891	1.17491	0.933652	0.985725	1.03	0.899836	1.00013	0.977178
G3V6I9	60S ribosomal protein L26 OS=Rattus norvegicus GN=Rpl26 PE=3 SV=1 - [G3V6I9_RAT]	34.21	17.24	3	3	17.2475	0.844485	0.882298	0.969423	1.13073	1.10828	1.12717	1.10658	1.02779
M0R835	Protein Sf3b6 OS=Rattus norvegicus GN=Sf3b6 PE=4 SV=1 - [M0R835_RAT]	34.14	10	1	1	13.9306	1.08671	1.04652	1.03508	1.0194	0.975359	0.977061	0.989089	0.964954
Q5XI31	GPI transamidase component PIG-S OS=Rattus norvegicus GN=Pigs PE=2 SV=3 - [PIGS_RAT]	34.13	2.52	1	1	61.6853	1.46208	1.04819	0.743046	0.920915	0.895667	0.818141	1.51029	0.708594
P36365	Dimethylaniline monooxygenase [N-oxide-forming] 1 OS=Rattus norvegicus GN=Fmo1 PE=1 SV=2 - [FMO1_RAT]	34.09	2.07	1	1	59.7867	1.52052	1.10445	0.787163	0.969375	0.956188	0.988557	0.91885	0.878539
G3V8S6	Histidine rich calcium binding protein, isoform CRA_b OS=Rattus norvegicus GN=Hrc PE=4 SV=1 - [G3V8S6_RAT]	34	2.92	1	1	86.4517	0.837699	0.831485	0.853839	0.880004	1.46978	1.39893	0.835927	0.961497
G3V856	Neuronal guanine nucleotide exchange factor (Predicted) OS=Rattus norvegicus GN=LOC100912512 PE=4 SV=1 - [G3V856_RAT]	33.95	1.3	1	1	70.7968	1.17215	1.04657	0.972204	0.894225	0.999623	1.12156	0.929256	0.966957
F1LUU1	Protein Itga11 (Fragment) OS=Rattus norvegicus GN=Itga11 PE=3 SV=2 - [F1LUU1_RAT]	33.93	1.57	1	1	121.226	1.35694	1.08287	0.944199	0.988505	1.00529	0.792672	1.1017	0.84178
G3V9Y9	Adaptor-related protein complex 3, sigma 1 subunit (Predicted), isoform CRA_a OS=Rattus norvegicus GN=Ap3s1 PE=4 SV=1 - [G3V9Y9_RAT]	33.92	9.55	1	1	18.1231	1.16362	1.04149	1.13722	1.04454	0.979142	0.898568	0.952949	0.88192
O70513	Galectin-3-binding protein OS=Rattus norvegicus GN=Lgals3bp PE=1 SV=2 - [LG3BP_RAT]	33.86	2.26	1	1	63.7015	0.899832	1.0611	1.04496	1.05581	0.960445	1.07327	0.986609	0.994639
Q06486	Casein kinase I isoform delta OS=Rattus norvegicus GN=Csnk1d PE=1 SV=2 - [KC1D_RAT]	33.72	2.89	1	1	47.2862	1.59614	0.990537	0.889841	0.773877	0.879045	0.839013	1.13635	1.0423
M0RAV0	Uncharacterized protein (Fragment) OS=Rattus norvegicus PE=4 SV=1 - [M0RAV0_RAT]	33.69	13.98	1	1	10.1229	1.02166	1.47578	1.33956	1.20198	0.799444	0.799649	0.718835	0.723699
Q5U2Y3	MAGUK p55 subfamily member 7 OS=Rattus norvegicus GN=Mpp7 PE=2 SV=2 - [MPP7_RAT]	33.68	1.39	1	1	65.5821	0.865623	0.889284	1.02946	1.03218	1.11093	1.1782	0.93778	1.02332
M0RAD5	ATP-dependent Clp protease proteolytic subunit OS=Rattus norvegicus GN=Clpp PE=3 SV=1 - [M0RAD5_RAT]	33.62	5.51	1	1	29.7032	0.904477	0.963294	0.984976	0.998291	1.03596	1.14858	1.02019	1.02071
P97834	COP9 signalosome complex subunit 1 OS=Rattus norvegicus GN=Gps1 PE=1 SV=1 - [CSN1_RAT]	33.6	4.25	2	2	53.3941	1.11686	0.952712	0.822862	0.994831	1.01486	0.914109	1.29638	0.93409
F1M7F7	Complement component C6 OS=Rattus norvegicus GN=C6 PE=4 SV=2 - [F1M7F7_RAT]	33.56	3.01	2	2	86.3868	0.895982	1.06873	0.995892	1.01863	1.01384	1.10628	0.951546	1.02465
P17945	Hepatocyte growth factor OS=Rattus norvegicus GN=Hgf PE=1 SV=1 - [HGF_RAT]	33.5	1.92	1	1	82.8514	1.11742	0.962385	0.890046	0.954272	1.01785	0.929698	1.18011	1.0296
Q6AXM6	Intercellular adhesion molecule 2 OS=Rattus norvegicus GN=Icam2 PE=2 SV=1 - [Q6AXM6_RAT]	33.49	3.61	1	1	31.0711	0.980592	0.952321	1.01997	1.05915	1.04416	1.08065	0.937619	1.00832
P43884	Perilipin-1 OS=Rattus norvegicus GN=Plin1 PE=1 SV=1 - [PLIN1_RAT]	33.48	3.48	1	1	55.5795	1.04254	1.04255	1.01183	1.41158	0.899873	0.919422	0.913616	0.825917
P53042	Serine/threonine-protein phosphatase 5 OS=Rattus norvegicus GN=Ppp5c PE=1 SV=1 - [PPP5_RAT]	33.45	2.61	1	1	56.8802	1.04971	1.03455	1.07454	1.07006	0.975652	0.957008	0.940115	0.99035
B5DF89	Cullin-3 OS=Rattus norvegicus GN=Cul3 PE=1 SV=2 - [CUL3_RAT]	33.29	2.47	1	2	88.8754	0.904033	0.876709	1.07044	1.03596	1.07561	1.01495	1.02862	1.07542
A0A096MKG7	Protein Snx12 (Fragment) OS=Rattus norvegicus GN=Snx12 PE=1 SV=1 - [A0A096MKG7_RAT]	33.29	25.49	2	3	11.9621	0.948661	0.999422	1.04659	1.0522	0.988238	1.05512	0.883604	1.03023
G3V982	Engulfment and cell motility 2, ced-12 homolog (C. elegans), isoform CRA_b OS=Rattus norvegicus GN=Elmo2 PE=4 SV=1 - [G3V982_RAT]	33.28	3.55	2	2	83.6899	1.02497	1.03575	0.997799	0.987317	1.06323	1.0294	0.998963	0.941017
D2XV59	GTP-binding protein 1 OS=Rattus norvegicus GN=Gtpbp1 PE=1 SV=1 - [GTPB1_RAT]	33.11	2.39	1	1	72.4431	1.04905	1.07282	1.0344	1.08244	0.959156	0.85995	1.1134	0.916584
Q06C60	BolA-like 1 (E. coli) (Predicted) OS=Rattus norvegicus GN=Bola1 PE=2 SV=1 - [Q06C60_RAT]	33.08	9.49	1	1	14.3944	1.0741	1.05165	1.00716	1.05137	1.02541	1.00629	0.898314	0.978692
B4F7A3	Galectin OS=Rattus norvegicus GN=Lgalsl PE=2 SV=1 - [B4F7A3_RAT]	33.07	11.05	1	1	18.9436	1.36161	1.20086	0.797901	1.92603	2.14576	0.68147	1.02284	0.901415
Q920Q0	Paralemmin-1 OS=Rattus norvegicus GN=Palm PE=1 SV=1 - [PALM_RAT]	33.03	6.01	2	2	41.901	0.944554	1.01836	1.042	0.99255	1.04327	1.05765	0.966056	0.979007
B2RYW7	Protein Srp14 OS=Rattus norvegicus GN=Srp14 PE=2 SV=1 - [B2RYW7_RAT]	32.89	12.73	1	1	12.5018	1.31195	1.00323	1.04332	0.809348	1.07543	0.815627	0.946037	1.13081
P13941	Collagen alpha-1(III) chain OS=Rattus norvegicus GN=Col3a1 PE=2 SV=3 - [CO3A1_RAT]	32.85	1.85	2	2	138.851	1.12654	0.95201	0.947073	0.92386	1.10058	1.1382	0.957302	0.904239
Q5FVI6	V-type proton ATPase subunit C 1 OS=Rattus norvegicus GN=Atp6v1c1 PE=2 SV=1 - [VATC1_RAT]	32.75	4.19	1	1	43.8729	1.08963	0.966605	1.06074	1.02808	0.874753	1.06746	0.942226	1.06563
M0R5S0	Uncharacterized protein OS=Rattus norvegicus PE=4 SV=1 - [M0R5S0_RAT]	32.75	18.95	2	2	17.8156	0.951425	1.16307	1.37811	0.880587	0.896228	0.941603	0.908005	0.94471
F1M201	Dehydrogenase/reductase SDR family member 7B (Fragment) OS=Rattus norvegicus GN=Dhrs7b PE=3 SV=1 - [F1M201_RAT]	32.75	4.63	1	1	35.1986	1.06368	1.0242	0.941102	0.980487	1.04479	1.07803	0.967013	0.992337
Q6P734	Plasma protease C1 inhibitor OS=Rattus norvegicus GN=Serping1 PE=2 SV=1 - [IC1_RAT]	32.72	2.58	1	1	55.5762	1.17901	1.10511	0.902666	0.971196	0.917255	0.906588	1.21288	0.902796
Q920J4	Thioredoxin-like protein 1 OS=Rattus norvegicus GN=Txnl1 PE=1 SV=3 - [TXNL1_RAT]	32.72	15.57	2	2	32.2288	1.00965	0.852217	1.04334	1.07512	1.01648	1.04236	1.02646	1.01484
A1L1J9	Lipase maturation factor 2 OS=Rattus norvegicus GN=Lmf2 PE=2 SV=1 - [LMF2_RAT]	32.7	1.71	1	1	80.2029	1.16969	1.17284	0.852409	0.82383	1.04754	0.857989	1.22585	0.959029
Q5PQK2	Fusion, derived from t(1216) malignant liposarcoma (Human) OS=Rattus norvegicus GN=Fus PE=2 SV=1 - [Q5PQK2_RAT]	32.7	6.37	2	2	52.6415	0.812849	0.897765	0.901535	0.897539	1.20711	1.3917	0.918503	1.04055
M0RE00	Uncharacterized protein (Fragment) OS=Rattus norvegicus GN=Tbca PE=4 SV=1 - [M0RE00_RAT]	32.68	17.2	2	2	11.0777	0.878427	0.997405	1.04834	1.0105	1.08765	1.17844	0.908554	0.92584
M0RB58	Uncharacterized protein (Fragment) OS=Rattus norvegicus PE=4 SV=1 - [M0RB58_RAT]	32.59	4.38	1	1	35.7805	1.01709	1.09392	0.937587	0.895025	0.897246	0.920032	1.16993	1.16378
Q8CGS4	Charged multivesicular body protein 3 OS=Rattus norvegicus GN=Chmp3 PE=1 SV=3 - [CHMP3_RAT]	32.56	4.04	1	1	25.0457	0.901381	0.95872	1.13042	1.00785	1.04172	1.03254	0.964691	1.03925
G3V8F5	Mitochondrial import receptor subunit TOM40 homolog OS=Rattus norvegicus GN=Tomm40 PE=4 SV=1 - [G3V8F5_RAT]	32.54	3.88	1	1	37.8961	1.00069	0.865952	1.05989	0.960416	1.02204	1.13187	1.055	0.987838
Q68FW9	COP9 signalosome complex subunit 3 OS=Rattus norvegicus GN=Cops3 PE=2 SV=1 - [CSN3_RAT]	32.47	3.07	1	1	47.828	0.939859	1.0317	1.00916	0.89577	1.01849	0.909161	1.19835	1.09077
D3ZR78	Protein Athl1 OS=Rattus norvegicus GN=Athl1 PE=4 SV=1 - [D3ZR78_RAT]	32.42	5.23	2	2	52.7564	1.29473	0.933224	0.948032	1.02426	0.960465	0.952314	1.03834	0.951143
P97544	Lipid phosphate phosphohydrolase 3 OS=Rattus norvegicus GN=Ppap2b PE=1 SV=1 - [LPP3_RAT]	32.37	3.53	1	1	35.2952	1.28839	0.97762	0.938041	0.888009	1.00579	0.960626	1.03196	1.02618
Q7TP15	S-methyl-5'-thioadenosine phosphorylase OS=Rattus norvegicus GN=Mtap PE=2 SV=1 - [Q7TP15_RAT]	32.35	4.86	1	1	43.052	0.859376	1.04153	0.9415	0.995256	0.975125	0.995418	1.12479	1.14938
M0R5K9	Protein LOC100912024 (Fragment) OS=Rattus norvegicus GN=LOC100912024 PE=3 SV=1 - [M0R5K9_RAT]	32.3	25.83	4	4	17.6438	1.05287	1.05012	1.00964	1.02192	0.875509	0.972002	0.924589	0.892333
M0RAS6	Protein LOC100910979 OS=Rattus norvegicus GN=LOC100910979 PE=4 SV=1 - [M0RAS6_RAT]	32.3	3.7	1	1	93.8299	0.999383	1.06023	1.03463	1.03523	1.00545	0.966532	1.01022	0.975957
P41499	Tyrosine-protein phosphatase non-receptor type 11 OS=Rattus norvegicus GN=Ptpn11 PE=1 SV=4 - [PTN11_RAT]	32.22	6.87	3	3	68.4154	1.02125	0.987004	1.00184	0.998941	0.949503	1.04925	1.06326	1.09371
Q6AYR1	Protein LOC102546978 OS=Rattus norvegicus GN=Tfg PE=2 SV=1 - [Q6AYR1_RAT]	32.22	7.29	2	2	43.069	0.973476	1.02467	1.00195	1.00943	1.00753	0.928003	1.09083	1.02336
B1WC26	N-acetylneuraminic acid synthase OS=Rattus norvegicus GN=Nans PE=2 SV=1 - [B1WC26_RAT]	32.21	4.18	1	1	40.0254	0.823925	1.14034	1.07159	0.942398	0.977455	0.916265	1.16597	1.04435
D3ZXS8	Huntingtin interacting protein 2 (Predicted), isoform CRA_a OS=Rattus norvegicus GN=Ube2k PE=3 SV=1 - [D3ZXS8_RAT]	32.04	7.5	1	1	22.3926	1.24258	1.00348	0.988021	1.12377	1.03939	0.884064	0.983099	0.83271
A0A096MJJ0	Uncharacterized protein OS=Rattus norvegicus PE=4 SV=1 - [A0A096MJJ0_RAT]	32.03	5.5	2	2	47.0204	0.936208	1.15405	1.03583	0.952066	0.899706	0.97553	1.10372	1.00383
P06302	Prothymosin alpha OS=Rattus norvegicus GN=Ptma PE=1 SV=2 - [PTMA_RAT]	32.01	21.43	2	2	12.3751	1.07803	0.96036	1.0014	0.995742	1.07971	1.11041	0.910983	0.944757
P97531	Cdc42-interacting protein 4 OS=Rattus norvegicus GN=Trip10 PE=1 SV=3 - [CIP4_RAT]	31.94	3.29	2	2	62.7602	0.877257	0.97449	1.0517	1.0299	0.967264	1.10104	1.00734	1.05742
Q01579	Glutathione S-transferase theta-1 OS=Rattus norvegicus GN=Gstt1 PE=1 SV=2 - [GSTT1_RAT]	31.89	10.42	2	2	27.4504	0.995057	0.981515	1.01806	1.10654	0.942199	0.996985	0.996668	1.01593
D4AEH3	Proteasome (Prosome, macropain) 26S subunit, non-ATPase, 7 (Predicted) OS=Rattus norvegicus GN=Psmd7 PE=4 SV=1 - [D4AEH3_RAT]	31.88	8.13	2	2	36.4692	1.09411	0.929237	0.892281	0.91966	0.969126	1.07709	0.972043	1.21947
P31430	Dipeptidase 1 OS=Rattus norvegicus GN=Dpep1 PE=2 SV=2 - [DPEP1_RAT]	31.86	2.44	1	1	45.4931	1.15864	1.17455	0.935309	0.885121	0.972182	1.06713	0.944481	0.967009
Q62651	Delta(3,5)-Delta(2,4)-dienoyl-CoA isomerase, mitochondrial OS=Rattus norvegicus GN=Ech1 PE=1 SV=2 - [ECH1_RAT]	31.81	4.28	1	1	36.1484	1.17966	1.07298	0.961641	1.02186	1.00565	1.06151	0.889854	0.903632
P52555	Endoplasmic reticulum resident protein 29 OS=Rattus norvegicus GN=Erp29 PE=1 SV=2 - [ERP29_RAT]	31.77	4.62	1	1	28.5569	0.892524	1.07947	1.16466	1.07693	0.929681	1.09096	0.899969	0.940962
D3ZQY4	Protein Fryl OS=Rattus norvegicus GN=Fryl PE=4 SV=1 - [D3ZQY4_RAT]	31.73	0.57	1	2	337.154	1.05073	1.08647	0.977149	0.829841	0.991819	1.09743	1.03628	1.0291
P0C5W1	Microtubule-associated protein 1S OS=Rattus norvegicus GN=Map1s PE=1 SV=1 - [MAP1S_RAT]	31.55	1.44	1	1	102.742	1.18904	1.13373	1.31128	0.840937	0.929434	0.862725	1.00113	0.844912
O08628	Procollagen C-endopeptidase enhancer 1 OS=Rattus norvegicus GN=Pcolce PE=1 SV=1 - [PCOC1_RAT]	31.5	2.99	1	1	50.153	1.30042	2.17974	1.03297	0.702468	0.742341	0.720771	0.810781	0.646003
M0R3V4	Protein LOC501282 OS=Rattus norvegicus GN=LOC501282 PE=4 SV=1 - [M0R3V4_RAT]	31.44	5.45	1	1	17.8398	0.814736	1.01432	1.1067	0.852679	0.936178	0.875323	1.1675	1.33192
E9PTW1	Protein Scamp3 OS=Rattus norvegicus GN=Scamp3 PE=4 SV=2 - [E9PTW1_RAT]	31.34	4.57	1	1	38.4722	1.4927	1.02883	0.761351	0.88124	1.01278	0.83552	1.23805	0.873589
B2RYP6	LUC7-like 2 (S. cerevisiae) OS=Rattus norvegicus GN=Luc7l2 PE=2 SV=1 - [B2RYP6_RAT]	31.33	4.08	2	2	46.5547	0.780219	0.931789	0.621627	0.957985	1.40035	1.20268	1.03806	1.1015
B0K015	COMM domain containing 8 OS=Rattus norvegicus GN=Commd8 PE=2 SV=1 - [B0K015_RAT]	31.3	14.21	2	2	20.7536	1.17855	1.15426	0.871457	1.00111	1.09119	0.830983	0.929406	0.995326
D4A2Q7	COMM domain containing 4 (Predicted), isoform CRA_b OS=Rattus norvegicus GN=Commd4 PE=4 SV=1 - [D4A2Q7_RAT]	31.26	5.08	1	1	19.473	0.827328	1.03295	1.0527	0.879418	1.08624	0.909102	1.21235	1.08608
D3ZGK7	Carboxylic ester hydrolase OS=Rattus norvegicus GN=Ces1c PE=3 SV=2 - [D3ZGK7_RAT]	31.26	2.55	1	1	60.2715	1.03188	0.773177	1.19924	1.22726	0.856226	0.918024	1.05941	1.0091
Q5U204	Ragulator complex protein LAMTOR3 OS=Rattus norvegicus GN=Lamtor3 PE=2 SV=1 - [LTOR3_RAT]	31.23	8.87	1	1	13.5713	0.915158	1.10614	1.14547	1.05369	0.958024	0.913923	1.00223	0.989978
D3ZL77	Eukaryotic translation initiation factor 3 subunit H (Fragment) OS=Rattus norvegicus GN=Eif3h PE=3 SV=2 - [D3ZL77_RAT]	31.19	11.33	2	2	29.9091	1.09903	0.970349	1.03455	0.929772	1.00479	0.924405	1.05737	1.06401
Q8VBU2	Protein NDRG2 OS=Rattus norvegicus GN=Ndrg2 PE=1 SV=1 - [NDRG2_RAT]	31.16	2.43	1	1	40.7531	0.60475	0.975138	0.629995	0.88428	1.15224	0.924045	1.38284	1.52686
Q4QQV3	Protein FAM162A OS=Rattus norvegicus GN=Fam162a PE=2 SV=1 - [F162A_RAT]	31.11	10.97	1	1	17.8155	1.05883	1.09822	1.02072	1.13275	0.995492	0.902917	0.947864	0.931924
Q6AY87	THO complex subunit 6 homolog OS=Rattus norvegicus GN=Thoc6 PE=2 SV=1 - [THOC6_RAT]	30.92	4.11	1	1	37.3989	2.3501	1.08184	0.81405	0.836644	0.858725	0.747229	0.805352	0.700221
G3V8P2	Arsenic (+3 oxidation state) methyltransferase, isoform CRA_a OS=Rattus norvegicus GN=As3mt PE=4 SV=1 - [G3V8P2_RAT]	30.84	5.42	1	1	41.0179	0.962779	1.00239	0.980501	0.932493	1.03669	0.988484	1.07645	1.11341
D3ZUX5	Coiled-coil-helix-coiled-coil-helix domain containing 3 (Predicted), isoform CRA_a OS=Rattus norvegicus GN=Chchd3 PE=4 SV=1 - [D3ZUX5_RAT]	30.81	4.85	1	1	26.4182	0.99227	0.967504	1.03097	1.04967	0.899017	1.05537	0.856344	1.24568
F1LZF4	Protein Col6a5 OS=Rattus norvegicus GN=Col6a5 PE=4 SV=2 - [F1LZF4_RAT]	30.77	0.54	1	1	287.251	0.883831	0.946678	1.37586	0.936288	0.957528	1.09516	0.91932	0.968938
P61149	Fibroblast growth factor 1 OS=Rattus norvegicus GN=Fgf1 PE=1 SV=1 - [FGF1_RAT]	30.6	7.74	1	1	17.4067	0.872949	0.863981	1.06266	1.14002	1.14786	0.785489	1.07696	1.13403
B1WC49	Api5 protein OS=Rattus norvegicus GN=Api5 PE=2 SV=1 - [B1WC49_RAT]	30.57	2.58	1	1	56.7498	1.18408	0.935123	0.96857	0.989028	0.982364	1.07726	0.923507	1.04235
D3ZT59	Uncharacterized protein (Fragment) OS=Rattus norvegicus PE=4 SV=2 - [D3ZT59_RAT]	30.56	11.25	1	1	17.4147	1.11528	0.953512	0.84828	0.835534	1.10095	1.0231	1.13024	1.09788
D3ZUP5	Protein Brk1 OS=Rattus norvegicus GN=Brk1 PE=4 SV=1 - [D3ZUP5_RAT]	30.54	14.67	1	1	8.75546	0.872437	1.12036	1.15512	1.03378	0.9338	0.926302	1.00088	1.03288
P62628	Dynein light chain roadblock-type 1 OS=Rattus norvegicus GN=Dynlrb1 PE=1 SV=3 - [DLRB1_RAT]	30.53	16.67	1	1	10.9828	1.09346	1.07726	0.955149	1.04653	1.03668	1.02044	0.944998	0.91564
B2RZA1	Dock7 protein OS=Rattus norvegicus GN=Dock7 PE=2 SV=1 - [B2RZA1_RAT]	30.46	3.3	1	1	35.6263	1.01866	1.08009	1.02256	1.01006	0.976979	0.93536	0.998585	1.05276
D4AB01	Histidine triad nucleotide binding protein 2 (Predicted), isoform CRA_a OS=Rattus norvegicus GN=Hint2 PE=4 SV=1 - [D4AB01_RAT]	30.42	12.27	1	1	17.3693	0.74418	0.864157	1.35864	0.923966	0.965638	0.884696	1.0663	1.28386
Q9JHB5	Translin-associated protein X OS=Rattus norvegicus GN=Tsnax PE=1 SV=1 - [TSNAX_RAT]	30.31	6.21	1	1	32.9846	1.22814	0.785757	0.764359	0.9411	1.09178	1.09584	1.03211	1.16836
Q9JIL3	Interleukin enhancer-binding factor 3 OS=Rattus norvegicus GN=Ilf3 PE=1 SV=2 - [ILF3_RAT]	30.25	2.56	2	2	95.8753	1.22562	1.02208	1.02794	1.02577	0.927486	0.974661	0.937311	0.951685
Q62991	Sec1 family domain-containing protein 1 OS=Rattus norvegicus GN=Scfd1 PE=1 SV=1 - [SCFD1_RAT]	30.23	2.2	1	1	72.2171	1.11268	0.948533	1.05606	1.05868	0.969815	0.912432	1.03603	1.002
P19686	Guanylate cyclase soluble subunit alpha-3 OS=Rattus norvegicus GN=Gucy1a3 PE=1 SV=1 - [GCYA3_RAT]	30.19	3.48	2	2	77.5167	0.798596	0.97104	0.997002	1.04829	0.986381	1.04435	1.10659	1.11367
F2Z3T8	Guanine nucleotide-binding protein subunit gamma (Fragment) OS=Rattus norvegicus GN=LOC100360499 PE=3 SV=1 - [F2Z3T8_RAT]	30.13	13.43	1	1	7.18276	0.931694	0.961097	1.11521	1.08761	1.01543	1.07409	0.920121	0.972455
D4A3I4	Transcription factor BTF3 OS=Rattus norvegicus GN=Btf3l4 PE=3 SV=1 - [D4A3I4_RAT]	30.12	10.13	1	1	17.26	1.02218	0.99264	1.0285	1.02257	0.994723	1.08676	0.948233	0.991214
D3ZJ27	PTB domain-containing engulfment adapter protein 1 OS=Rattus norvegicus GN=Gulp1 PE=4 SV=2 - [D3ZJ27_RAT]	30.08	3.75	1	1	33.2969	0.939788	0.9256	0.807829	0.897354	1.07589	1.14255	1.11246	1.18637
Q9R0T3	DnaJ homolog subfamily C member 3 OS=Rattus norvegicus GN=Dnajc3 PE=2 SV=3 - [DNJC3_RAT]	30.07	2.18	1	1	57.5252	1.75243	1.06419	0.952803	0.903891	0.852174	0.850383	0.952555	0.818143
P19139	Casein kinase II subunit alpha OS=Rattus norvegicus GN=Csnk2a1 PE=1 SV=2 - [CSK21_RAT]	30.06	3.32	1	1	45.0448	0.923236	1.0361	1.03881	0.989886	1.02804	0.971246	1.06723	1.03085
M0RCV0	Protein LOC100910575 (Fragment) OS=Rattus norvegicus GN=LOC100910575 PE=4 SV=1 - [M0RCV0_RAT]	30.06	5.65	1	1	31.0426	1.04705	1.02861	1.07876	0.890277	1.05641	1.00634	1.0042	0.986593
Q498T9	Volume-regulated anion channel subunit LRRC8C OS=Rattus norvegicus GN=Lrrc8c PE=2 SV=1 - [LRC8C_RAT]	29.99	1.49	1	1	92.4031	1.02945	1.15507	1.07441	0.894903	1.03296	0.885268	0.945894	1.09
Q62625	Microtubule-associated proteins 1A/1B light chain 3B OS=Rattus norvegicus GN=Map1lc3b PE=1 SV=3 - [MLP3B_RAT]	29.98	14.79	1	2	16.3835	1.06939	1.00048	1.05308	0.960152	0.989848	1.00899	1.02151	0.982236
F1LWX1	Protein LOC100910714 (Fragment) OS=Rattus norvegicus GN=LOC100910714 PE=3 SV=1 - [F1LWX1_RAT]	29.88	7.55	1	1	12.4087	0.998905	0.853973	0.863319	0.904047	1.11331	1.07282	1.10574	1.16723
P60905	DnaJ homolog subfamily C member 5 OS=Rattus norvegicus GN=Dnajc5 PE=1 SV=1 - [DNJC5_RAT]	29.88	7.07	1	1	22.0863	1.05254	0.990069	0.971057	1.02101	1.00285	1.06453	0.910971	1.08103
Q498R3	DnaJ homolog subfamily C member 10 OS=Rattus norvegicus GN=Dnajc10 PE=2 SV=2 - [DJC10_RAT]	29.79	2.14	1	1	90.6893	1.02982	0.956837	0.992119	0.891253	0.997251	0.981078	1.20518	1.04061
D4A7Y9	Protein Smdt1 OS=Rattus norvegicus GN=Smdt1 PE=4 SV=1 - [D4A7Y9_RAT]	29.61	19.63	1	1	11.5791	0.999608	1.10792	1.18383	0.92378	1.08971	0.745837	0.96895	1.0901
F1LY19	Protein Upf1 OS=Rattus norvegicus GN=Upf1 PE=4 SV=2 - [F1LY19_RAT]	29.61	0.98	1	1	123.875	1.12513	0.997409	0.931868	0.790956	0.960341	0.886973	1.27067	1.14943
F1LSS1	Structural maintenance of chromosomes protein OS=Rattus norvegicus GN=Smc1a PE=3 SV=2 - [F1LSS1_RAT]	29.55	1.06	1	1	142.905	0.998942	1.04698	0.995855	1.03255	0.905016	1.00076	1.04636	1.06211
F1LU71	AU RNA binding protein/enoyl-coenzyme A hydratase (Predicted), isoform CRA_a OS=Rattus norvegicus GN=Auh PE=3 SV=2 - [F1LU71_RAT]	29.52	6.35	1	1	33.32	1.02636	1.04298	0.971399	1.00801	1.0519	0.99972	0.97826	1.01286
F1M4A0	Protein Tjp1 OS=Rattus norvegicus GN=Tjp1 PE=4 SV=2 - [F1M4A0_RAT]	29.52	1.27	1	1	193.912	0.84601	1.01211	1.07705	0.965213	0.973464	0.877242	1.21091	1.12344
Q5XIG4	OCIA domain-containing protein 1 OS=Rattus norvegicus GN=Ociad1 PE=1 SV=1 - [OCAD1_RAT]	29.48	7.29	1	1	27.6418	0.930477	0.874246	0.910377	0.793068	1.29049	1.30141	1.04992	0.928349
D3ZYQ8	Uridine kinase OS=Rattus norvegicus GN=Uckl1 PE=3 SV=1 - [D3ZYQ8_RAT]	29.46	1.64	1	1	60.7883	1.06983	1.05188	1.13761	0.951982	0.922709	1.08192	0.875426	1.00645
F1MAH6	Protein Cdh11 OS=Rattus norvegicus GN=Cdh11 PE=4 SV=1 - [F1MAH6_RAT]	29.43	1.51	1	1	87.9819	0.976254	0.989926	0.890544	0.920319	1.13881	1.01463	1.24511	0.904945
Q62639	GTP-binding protein Rheb OS=Rattus norvegicus GN=Rheb PE=1 SV=1 - [RHEB_RAT]	29.38	12.5	2	2	20.4666	0.973472	1.00073	1.08684	1.04643	0.982685	0.979369	0.983869	1.01902
F7DP80	Protein Ddx19a OS=Rattus norvegicus GN=Ddx19b PE=4 SV=1 - [F7DP80_RAT]	29.37	2.3	1	1	53.9268	0.86051	0.938006	1.0165	1.02025	1.05257	1.06101	1.08357	1.04263
P50475	Alanine--tRNA ligase, cytoplasmic OS=Rattus norvegicus GN=Aars PE=1 SV=3 - [SYAC_RAT]	29.35	2.79	2	2	106.723	1.01193	0.900106	0.961536	1.06953	1.1694	1.00554	0.932066	1.01311
Q99JC6	Protein Tapbp OS=Rattus norvegicus GN=Tapbp PE=2 SV=1 - [Q99JC6_RAT]	29.32	3.02	1	1	50.0132	1.10679	1.17032	0.73261	0.781367	0.896816	0.992377	1.18053	1.2531
D4ABP4	Rab3 GTPase-activating protein non-catalytic subunit (Fragment) OS=Rattus norvegicus GN=Rab3gap2 PE=4 SV=2 - [D4ABP4_RAT]	29.28	1.63	2	2	150.077	1.00264	0.96303	0.977813	1.01308	1.00671	0.953309	1.10869	1.061
P05982	NAD(P)H dehydrogenase [quinone] 1 OS=Rattus norvegicus GN=Nqo1 PE=1 SV=4 - [NQO1_RAT]	29.26	2.92	1	1	30.927	0.785843	0.865569	1.14805	1.0089	0.96577	1.09608	0.990093	1.21862
G3V719	Protein Plscr4 OS=Rattus norvegicus GN=Plscr4 PE=4 SV=1 - [G3V719_RAT]	29.26	5.21	1	1	36.3235	1.30889	1.08399	0.9094	0.854922	0.956567	0.900566	0.999893	1.11281
B5DEN5	Eukaryotic translation elongation factor 1 beta 2 OS=Rattus norvegicus GN=Eef1b2 PE=2 SV=1 - [B5DEN5_RAT]	29.22	13.78	3	3	24.6603	0.860841	0.946831	0.906845	0.997163	1.15427	1.02737	1.11836	0.943514
Q4KLN7	ADP-ribosylation factor GTPase-activating protein 3 OS=Rattus norvegicus GN=Arfgap3 PE=2 SV=1 - [ARFG3_RAT]	29.21	1.52	1	1	57.6353	1.3339	1.06778	1.01059	0.930571	0.927759	0.976573	0.929821	0.939815
Q3T1L0	Aldehyde dehydrogenase family 16 member A1 OS=Rattus norvegicus GN=Aldh16a1 PE=2 SV=1 - [A16A1_RAT]	29.2	1.75	1	1	85.3607	1.09893	1.08635	1.04182	1.00242	0.943605	0.879739	0.965736	1.08705
Q6PEC0	Bis(5'-nucleosyl)-tetraphosphatase [asymmetrical] OS=Rattus norvegicus GN=Nudt2 PE=2 SV=3 - [AP4A_RAT]	29.01	10.2	1	1	16.9186	1.0262	1.06724	1.06026	1.03915	0.967984	1.00915	0.977791	0.939314
Q9ER24	Ataxin-10 OS=Rattus norvegicus GN=Atxn10 PE=1 SV=1 - [ATX10_RAT]	29	2.74	1	1	53.6925	0.908322	0.942431	1.06636	0.96474	1.1057	1.21995	0.905366	0.963924
Q6P7S1	Acid ceramidase OS=Rattus norvegicus GN=Asah1 PE=2 SV=1 - [ASAH1_RAT]	28.86	2.03	1	1	44.4148	0.898576	0.923348	1.24352	1.08865	0.980977	1.03031	0.941991	0.967689
B0BNI5	Olfactomedin-like protein 3 OS=Rattus norvegicus GN=Olfml3 PE=2 SV=2 - [OLFL3_RAT]	28.78	3.45	1	1	45.9323	0.868313	0.982835	1.14479	1.10587	1.00333	1.07039	0.893816	1.00537
G3V9P0	26S proteasome non-ATPase regulatory subunit 9 OS=Rattus norvegicus GN=Psmd9 PE=4 SV=1 - [G3V9P0_RAT]	28.78	5.41	1	1	24.7996	1.2281	0.910559	0.823816	0.898996	0.960569	0.821683	1.37358	1.05354
G3V7P1	Syntaxin-12 OS=Rattus norvegicus GN=Stx12 PE=1 SV=1 - [STX12_RAT]	28.76	3.28	1	1	31.1679	1.14735	0.966593	1.00171	1.08271	0.948396	0.999193	0.926395	1.02484
D3ZPP2	Protein Arl8a OS=Rattus norvegicus GN=Arl8a PE=3 SV=1 - [D3ZPP2_RAT]	28.73	8.6	1	1	21.376	0.819336	0.889406	1.01564	0.991041	1.05641	0.80668	1.3321	1.17217
Q4V7A0	WD repeat-containing protein 61 OS=Rattus norvegicus GN=Wdr61 PE=1 SV=1 - [WDR61_RAT]	28.71	8.52	2	2	33.7258	0.95537	1.04552	0.982985	1.08153	0.937898	1.00752	1.05382	1.00218
A0JPQ9	Chitinase domain-containing protein 1 OS=Rattus norvegicus GN=Chid1 PE=2 SV=2 - [CHID1_RAT]	28.64	2.29	1	1	44.8463	1.14655	1.11914	0.942786	0.976864	0.983641	0.989812	0.967794	0.974361
G3V7T3	Pantothenate kinase 4 OS=Rattus norvegicus GN=Pank4 PE=4 SV=1 - [G3V7T3_RAT]	28.63	1.81	1	1	86.1341	1.17707	0.791308	0.944748	1.05714	1.19029	0.993513	1.08762	0.846704
B2RYJ3	Protein Cul4a OS=Rattus norvegicus GN=Cul4a PE=2 SV=1 - [B2RYJ3_RAT]	28.53	1.05	1	1	87.7185	1.0863	0.967718	1.01308	0.976296	1.15299	0.976229	0.923026	1.00361
Q7TP98	Interleukin enhancer-binding factor 2 OS=Rattus norvegicus GN=Ilf2 PE=2 SV=1 - [ILF2_RAT]	28.45	3.46	1	1	51.3485	0.987032	1.0094	0.972411	0.992949	1.09412	1.0456	1.04869	0.932384
Q9QX80	CArG-binding factor A OS=Rattus norvegicus GN=Hnrnpab PE=2 SV=1 - [Q9QX80_RAT]	28.44	4.21	1	1	30.8343	0.819262	1.01668	1.00268	0.83687	1.0858	1.09715	1.1074	1.11809
F1LN70	Uncharacterized protein OS=Rattus norvegicus GN=Lrrc57 PE=4 SV=2 - [F1LN70_RAT]	28.44	5.49	1	1	18.0487	1.02266	1.02328	0.937722	1.07969	0.924815	1.05027	1.05666	0.986658
P70531	Eukaryotic elongation factor 2 kinase OS=Rattus norvegicus GN=Eef2k PE=1 SV=1 - [EF2K_RAT]	28.42	2.07	1	1	81.4381	1.10721	0.918443	0.981099	0.895222	1.04168	1.00832	1.10363	1.04503
P13599	IgG receptor FcRn large subunit p51 OS=Rattus norvegicus GN=Fcgrt PE=1 SV=1 - [FCGRN_RAT]	28.37	1.91	1	1	40.1431	1.16261	1.10825	1.0189	0.988279	0.952363	0.969759	0.818698	1.09225
B0BNN4	Complement factor properdin OS=Rattus norvegicus GN=Cfp PE=2 SV=1 - [B0BNN4_RAT]	28.37	3.01	1	1	50.5386	0.7472	1.10629	1.07176	1.06924	1.04088	1.08748	0.938099	1.00592
E9PTY6	Protein Fry (Fragment) OS=Rattus norvegicus GN=Fry PE=4 SV=2 - [E9PTY6_RAT]	28.35	0.54	1	2	335.384	0.841799	1.06606	1.04882	0.988097	1.00983	0.999675	1.08577	1.03873
D4ACG2	IlvB (Bacterial acetolactate synthase)-like (Predicted), isoform CRA_c OS=Rattus norvegicus GN=Ilvbl PE=3 SV=1 - [D4ACG2_RAT]	28.22	2.68	1	1	72.224	1.17697	0.938838	0.821452	0.872503	1.11135	1.04102	1.19357	0.94245
R9PXU9	Osteoclast-stimulating factor 1 (Fragment) OS=Rattus norvegicus GN=Ostf1 PE=4 SV=1 - [R9PXU9_RAT]	28.22	5.91	1	1	22.4672	0.966037	0.965766	1.13187	1.03788	0.980075	0.984988	0.99137	1.02913
Q5I0M3	Complement component factor h-like 1 OS=Rattus norvegicus GN=Cfhr1 PE=2 SV=1 - [Q5I0M3_RAT]	28.18	7.3	2	2	30.6009	0.747577	1.04457	1.04676	0.982502	0.947711	1.03016	1.11405	1.15181
D3ZWA8	Protein Appl1 (Fragment) OS=Rattus norvegicus GN=Appl1 PE=4 SV=2 - [D3ZWA8_RAT]	28.15	2.32	1	1	77.4495	0.964544	1.08917	1.05141	1.04095	1.03211	0.942266	0.948837	1.02019
Q6AYB5	Signal recognition particle 54 kDa protein OS=Rattus norvegicus GN=Srp54 PE=2 SV=1 - [SRP54_RAT]	28.14	2.58	1	1	55.6683	0.86197	0.901104	0.978136	0.93691	1.15947	1.20977	0.888981	1.14613
F1LSP9	Protein Fggy OS=Rattus norvegicus GN=Fggy PE=4 SV=1 - [F1LSP9_RAT]	28.11	1.63	1	1	60.2144	1.42328	0.925206	0.835707	0.825352	0.868575	0.88459	1.31802	1.04442
D3ZCR2	Protein Tm9sf3 OS=Rattus norvegicus GN=Tm9sf3 PE=4 SV=1 - [D3ZCR2_RAT]	28.02	2.61	1	1	44.2182	1.06555	0.967444	0.931545	1.00728	1.05542	0.949909	1.08103	1.0357
D4A0J7	Olfactomedin-like 2B (Predicted), isoform CRA_a OS=Rattus norvegicus GN=Olfml2b PE=4 SV=1 - [D4A0J7_RAT]	28	2.28	1	1	83.3962	1.36076	1.11633	0.836172	0.976396	0.991268	0.909176	0.999587	0.92594
G3V6C3	Protein Pbdc1 OS=Rattus norvegicus GN=Pbdc1 PE=4 SV=1 - [G3V6C3_RAT]	27.96	7.58	1	1	22.4098	1.03757	1.06866	1.00798	0.980483	1.08863	1.04325	0.966488	0.894971
F1M120	Uncharacterized protein (Fragment) OS=Rattus norvegicus PE=4 SV=2 - [F1M120_RAT]	27.96	3.89	1	1	28.3532	0.967741	1.05129	1.09871	0.964189	0.927505	1.02051	1.01836	1.04178
Q4KM57	LEM domain containing 2 OS=Rattus norvegicus GN=Lemd2 PE=2 SV=1 - [Q4KM57_RAT]	27.93	4.47	1	1	36.2197	0.973978	0.924409	0.863361	1.1349	1.02234	1.08263	1.02449	1.05014
P02764	Alpha-1-acid glycoprotein OS=Rattus norvegicus GN=Orm1 PE=2 SV=1 - [A1AG_RAT]	27.92	7.8	2	2	23.5601	0.807258	1.6491	1.35474	0.858339	0.754933	0.767239	1.10268	0.788547
Q66HC5	Nuclear pore complex protein Nup93 OS=Rattus norvegicus GN=Nup93 PE=1 SV=1 - [NUP93_RAT]	27.89	0.85	1	1	93.2434	1.04419	0.920506	1.02808	0.953458	1.03661	1.09354	1.00672	1.00166
P0C089	Phosphatidylglycerophosphatase and protein-tyrosine phosphatase 1 OS=Rattus norvegicus GN=Ptpmt1 PE=2 SV=1 - [PTPM1_RAT]	27.78	6.74	1	1	21.8725	0.980577	0.949771	1.09558	1.0035	1.04167	1.00902	0.889082	1.12604
G3V617	Mitogen-activated protein kinase OS=Rattus norvegicus GN=Mapk14 PE=4 SV=1 - [G3V617_RAT]	27.78	9.44	2	3	41.247	1.05362	0.93437	0.970251	1.06618	1.04719	0.966702	1.04394	0.99922
Q6XDA0	Erythroid spectrin beta OS=Rattus norvegicus GN=Sptb PE=2 SV=1 - [Q6XDA0_RAT]	27.7	1.03	1	2	246.176	1.23455	0.730222	0.753191	1.14767	0.884261	0.90832	1.65277	0.760394
D4A9G3	Protein Tnfaip8 OS=Rattus norvegicus GN=Tnfaip8 PE=4 SV=1 - [D4A9G3_RAT]	27.65	12.05	1	1	19.4071	0.920487	1.06265	0.794253	0.921913	0.933538	1.27369	1.19925	0.963616
Q3B8R6	Alpha-2-glycoprotein 1, zinc OS=Rattus norvegicus GN=Azgp1 PE=2 SV=1 - [Q3B8R6_RAT]	27.52	5.41	1	1	34.012	1.02698	0.965502	0.968933	0.959634	0.999798	1.12274	1.06661	0.974898
Q5M878	Serum amyloid A protein OS=Rattus norvegicus GN=Hps5 PE=2 SV=1 - [Q5M878_RAT]	27.39	9.23	1	1	14.9634	1.17036	1.12666	1.00502	0.974346	0.954148	0.954271	1.00874	0.867057
D4A739	Catenin (Cadherin associated protein), alpha-like 1 (Predicted) OS=Rattus norvegicus GN=Ctnnal1 PE=4 SV=1 - [D4A739_RAT]	27.27	2.46	2	2	81.5823	1.16192	0.958272	0.825948	0.877127	1.04057	1.07137	1.09626	1.05387
G3V7Z8	Poly(A) binding protein, nuclear 1, isoform CRA_a OS=Rattus norvegicus GN=Pabpn1 PE=4 SV=1 - [G3V7Z8_RAT]	27.21	3.64	1	1	32.2908	1.05693	0.995283	0.786932	0.887881	1.07292	1.04048	1.15642	1.09944
Q498C9	Protein Zfp207 OS=Rattus norvegicus GN=Zfp207 PE=2 SV=1 - [Q498C9_RAT]	27.09	2.8	1	1	49.7447	1.2564	0.962407	1.01191	0.972503	1.02165	0.953936	0.993878	0.93489
Q6AY02	Protein Rbm17 OS=Rattus norvegicus GN=Rbm17 PE=2 SV=1 - [Q6AY02_RAT]	27.09	1.98	1	1	45.3201	1.22244	0.929291	0.920111	0.785355	0.964334	1.10774	1.10914	1.07306
M0R899	Protein LOC100910723 OS=Rattus norvegicus GN=LOC100910723 PE=4 SV=1 - [M0R899_RAT]	27.06	10.46	1	1	16.9522	1.12163	1.0338	1.52792	0.918464	0.859614	0.850744	0.922316	0.874082
F1LSM5	Nck-associated protein 1 (Fragment) OS=Rattus norvegicus GN=Nckap1 PE=4 SV=2 - [F1LSM5_RAT]	27.03	2.56	2	2	124.861	1.00238	1.04444	0.914172	0.824423	0.992215	0.912091	1.15661	1.18564
P00388	NADPH--cytochrome P450 reductase OS=Rattus norvegicus GN=Por PE=1 SV=3 - [NCPR_RAT]	27.02	1.18	1	1	76.9142	1.04425	1.16816	0.938022	0.897135	0.916261	1.00781	1.05512	1.07289
Q6AYG3	Protein prune homolog OS=Rattus norvegicus GN=Prune PE=2 SV=1 - [PRUNE_RAT]	26.94	2.86	1	1	49.9665	1.1393	0.961538	1.07679	0.812697	0.992491	0.965021	1.1259	1.03546
F1M024	Uncharacterized protein (Fragment) OS=Rattus norvegicus PE=3 SV=2 - [F1M024_RAT]	26.92	2.32	1	1	72.1192	0.92463	1.30872	0.836669	0.954504	1.08571	0.858721	1.35349	0.751476
G3V9M6	Fibrillin 1, isoform CRA_a OS=Rattus norvegicus GN=Fbn1 PE=4 SV=1 - [G3V9M6_RAT]	26.88	0.56	2	2	311.738	0.85814	1.27691	0.835672	0.802262	0.94375	1.0051	1.14993	1.19829
Q498R7	UPF0587 protein C1orf123 homolog OS=Rattus norvegicus PE=2 SV=1 - [CA123_RAT]	26.83	10	1	1	18.0829	1.74652	1.57557	1.93071	0.677463	0.565771	0.576536	0.563595	0.541872
O35077	Glycerol-3-phosphate dehydrogenase [NAD(+)], cytoplasmic OS=Rattus norvegicus GN=Gpd1 PE=1 SV=4 - [GPDA_RAT]	26.82	2.58	1	1	37.4282	1.06169	1.257	0.906747	0.819234	1.0945	1.02857	1.13137	0.792518
Q923V4	F-box only protein 6 OS=Rattus norvegicus GN=Fbxo6 PE=2 SV=1 - [FBX6_RAT]	26.81	3.52	1	1	32.7655	0.83177	1.08781	0.978782	0.920736	1.07156	0.977152	1.13322	1.08201
Q3KRE3	Guanine nucleotide-binding protein subunit gamma OS=Rattus norvegicus GN=Gng10 PE=2 SV=1 - [Q3KRE3_RAT]	26.77	22.06	1	1	7.22477	1.45964	1.08439	0.828778	0.815967	0.968425	0.936396	1.05238	0.985329
P61016	Cardiac phospholamban OS=Rattus norvegicus GN=Pln PE=1 SV=1 - [PPLA_RAT]	26.71	21.15	1	1	6.09034	1.50715	0.969356	0.750909	0.984188	0.835688	0.886316	1.14097	0.987685
D3ZLK2	Protein Rasl12 OS=Rattus norvegicus GN=Rasl12 PE=4 SV=1 - [D3ZLK2_RAT]	26.71	3.76	1	1	29.5904	0.829337	1.0583	0.968027	0.975715	1.02048	0.993405	1.07371	1.16469
D3ZRE7	Protein Swap70 OS=Rattus norvegicus GN=Swap70 PE=4 SV=1 - [D3ZRE7_RAT]	26.7	1.54	1	1	68.7304	0.82798	0.965467	0.856605	0.974814	1.19806	0.972449	1.05827	1.23269
F1LSS0	Golgin subfamily A member 2 OS=Rattus norvegicus GN=Golga2 PE=4 SV=2 - [F1LSS0_RAT]	26.69	1.5	1	1	112.803	1.0511	1.32561	1.42108	0.894104	0.896909	0.868849	0.813969	0.834855
Q6AZ50	Ubiquitin-like-conjugating enzyme ATG3 OS=Rattus norvegicus GN=Atg3 PE=2 SV=1 - [ATG3_RAT]	26.66	4.78	1	1	35.7995	0.985093	1.10665	1.06897	1.0945	1.01347	0.914729	0.90629	0.999715
Q5XIL5	Beta-galactosidase-1-like protein 3 OS=Rattus norvegicus GN=Glb1l3 PE=2 SV=1 - [GLBL3_RAT]	26.61	1.27	1	1	72.2782	0.883148	0.932325	1.12367	1.11084	1.01385	1.03184	0.967505	1.01184
R9PXW1	WAS/WASL-interacting protein family member 1 (Fragment) OS=Rattus norvegicus GN=Wipf1 PE=4 SV=1 - [R9PXW1_RAT]	26.61	4.69	2	2	47.9557	1.77349	1.0623	0.8102	0.92374	0.948243	0.867881	0.984468	0.737482
Q4G061	Eukaryotic translation initiation factor 3 subunit B OS=Rattus norvegicus GN=Eif3b PE=1 SV=1 - [EIF3B_RAT]	26.6	1.25	1	1	90.854	0.969208	0.973304	1.09665	0.961213	1.03455	1.04724	1.00263	1.00286
F1LNM0	Disks large homolog 1 OS=Rattus norvegicus GN=Dlg1 PE=4 SV=1 - [F1LNM0_RAT]	26.6	1.98	2	2	100.546	0.971078	0.907248	0.838125	0.9041	0.979482	1.14846	1.12236	1.19631
D4A1T6	Protein C1r (Fragment) OS=Rattus norvegicus GN=C1r PE=3 SV=2 - [D4A1T6_RAT]	26.59	4.01	2	2	73.7267	1.09166	0.976869	1.08066	0.94174	1.01968	0.932717	1.00824	0.991751
Q5U367	Procollagen-lysine,2-oxoglutarate 5-dioxygenase 3 OS=Rattus norvegicus GN=Plod3 PE=2 SV=1 - [PLOD3_RAT]	26.57	2.43	1	1	85.0067	1.13388	0.93119	0.929031	1.07074	0.958729	1.0816	0.941073	1.04722
Q9JLZ1	Glutaredoxin-3 OS=Rattus norvegicus GN=Glrx3 PE=1 SV=2 - [GLRX3_RAT]	26.5	2.37	1	1	37.8254	1.01968	1.03007	0.930368	0.964424	1.04756	1.03739	1.07208	0.986663
Q56R18	Importin subunit alpha OS=Rattus norvegicus GN=Kpna3 PE=2 SV=1 - [Q56R18_RAT]	26.47	2.5	1	1	57.7368	0.894205	1.07505	1.0092	1.07086	1.04362	0.967292	0.986861	1.03404
A0A096MJI9	Sodium/potassium-transporting ATPase subunit beta-1 OS=Rattus norvegicus GN=Atp1b1 PE=3 SV=2 - [A0A096MJI9_RAT]	26.44	9.79	1	1	16.5694	1.12297	1.04428	0.846344	0.863599	1.16218	0.946394	0.927593	1.20328
P55770	NHP2-like protein 1 OS=Rattus norvegicus GN=Nhp2l1 PE=2 SV=4 - [NH2L1_RAT]	26.42	9.38	1	1	14.1646	1.04264	1.07718	1.09477	1.29949	0.903812	0.942787	0.82817	0.889324
F1LRT5	Bis(5'-adenosyl)-triphosphatase OS=Rattus norvegicus GN=Fhit PE=4 SV=1 - [F1LRT5_RAT]	26.42	8.67	1	1	17.3609	1.2505	1.16791	1.06155	1.01253	0.947376	0.838689	0.942255	0.889725
D3Z8S0	Protein Sh3d19 OS=Rattus norvegicus GN=Sh3d19 PE=4 SV=1 - [D3Z8S0_RAT]	26.41	1.14	1	1	86.0292	1.50356	0.896011	0.714261	0.872267	1.07811	1.06468	1.04956	0.944131
D3ZNQ6	Protein Ube2m OS=Rattus norvegicus GN=Ube2m PE=3 SV=1 - [D3ZNQ6_RAT]	26.29	4.92	1	1	20.8866	1.01761	0.970954	1.03362	1.03058	0.967622	1.03106	1.05744	0.975959
Q5XIS9	Serine/threonine-protein kinase D2 OS=Rattus norvegicus GN=Prkd2 PE=2 SV=1 - [KPCD2_RAT]	26.2	1.6	1	1	96.4356	1.02214	0.828564	0.921642	0.9756	1.06625	1.20871	1.00089	1.06059
P97675	Ectonucleotide pyrophosphatase/phosphodiesterase family member 3 OS=Rattus norvegicus GN=Enpp3 PE=1 SV=2 - [ENPP3_RAT]	26.18	1.6	1	1	99.0075	0.857556	0.956411	1.03134	1.02763	0.97215	1.15849	1.09519	0.968673
F8WFI0	Delta-1-pyrroline-5-carboxylate dehydrogenase, mitochondrial OS=Rattus norvegicus GN=Aldh4a1 PE=3 SV=2 - [F8WFI0_RAT]	26.15	2.85	1	1	61.7586	1.84004	1.0912	0.956738	0.938045	0.870862	0.795169	0.827042	0.837969
B5DEL7	Protein LOC100361694 OS=Rattus norvegicus GN=LOC100363239 PE=2 SV=1 - [B5DEL7_RAT]	26.13	19.12	1	1	7.73617	1.1861	1.01313	1.0696	0.862945	1.03388	1.06024	0.962392	0.917091
Q566E5	KDEL motif-containing protein 2 OS=Rattus norvegicus GN=Kdelc2 PE=2 SV=1 - [KDEL2_RAT]	26.04	1.57	1	1	58.6643	1.04411	1.03082	1.11346	1.16768	0.772756	0.848643	1.02682	1.08807
D3ZN51	Protein Itga9 OS=Rattus norvegicus GN=Itga9 PE=3 SV=2 - [D3ZN51_RAT]	25.9	2.8	2	2	114.46	1.02118	0.985603	1.09485	1.09469	0.946973	1.06481	0.90554	0.963217
Q9QZ76	Myoglobin OS=Rattus norvegicus GN=Mb PE=1 SV=3 - [MYG_RAT]	25.77	11.69	1	1	17.146	0.857649	0.992178	0.876825	1.1207	1.16596	0.929277	1.20536	0.917885
F1LX81	Protein Slfn5 (Fragment) OS=Rattus norvegicus GN=Slfn5 PE=4 SV=2 - [F1LX81_RAT]	25.76	3.71	1	1	55.5554	1.08688	1.04549	1.02336	1.05358	0.969283	0.961151	1.00195	0.950196
F1LPG5	Protein LOC691675 OS=Rattus norvegicus GN=LOC688963 PE=4 SV=1 - [F1LPG5_RAT]	25.68	27.91	2	2	15.055	1.01832	1.09089	0.988183	1.07184	1.04986	0.873375	0.977799	0.95003
M0R7U6	Protein Sowahc OS=Rattus norvegicus GN=Sowahc PE=4 SV=1 - [M0R7U6_RAT]	25.62	3.29	1	1	55.0667	1.48489	1.05459	1.02783	1.04917	0.753775	0.955667	0.833896	0.964999
Q9EQV9	Carboxypeptidase B2 OS=Rattus norvegicus GN=Cpb2 PE=2 SV=1 - [CBPB2_RAT]	25.59	1.66	1	1	48.7956	0.880112	0.950487	0.782511	0.742598	0.739688	0.770035	1.80384	1.43057
D3ZJX5	Protein LOC687295 OS=Rattus norvegicus GN=Timm50 PE=4 SV=2 - [D3ZJX5_RAT]	25.58	3.12	1	1	39.8297	1.35475	0.97814	0.97388	1.0256	0.974192	0.938554	0.920732	0.948363
P30919	N(4)-(Beta-N-acetylglucosaminyl)-L-asparaginase OS=Rattus norvegicus GN=Aga PE=1 SV=2 - [ASPG_RAT]	25.55	2.61	1	1	37.1434	1.07045	1.17135	0.971723	0.942736	0.944041	0.96632	1.03167	1.00018
D3ZLD5	Protein Golga3 OS=Rattus norvegicus GN=Golga3 PE=4 SV=1 - [D3ZLD5_RAT]	25.53	1.73	2	2	162.446	0.939544	0.931906	0.986032	0.935281	1.01686	1.02611	1.15758	1.08097
D4A3E2	Aminopeptidase-like 1 (Predicted) OS=Rattus norvegicus GN=Npepl1 PE=4 SV=2 - [D4A3E2_RAT]	25.52	2.43	1	1	43.655	1.37919	1.1629	1.0603	0.934848	0.82022	0.836439	0.95217	0.973415
Q5XIM4	ATP synthase subunit s, mitochondrial OS=Rattus norvegicus GN=Atp5s PE=2 SV=1 - [ATP5S_RAT]	25.51	5.5	1	1	23.309	1.08998	1.07942	0.828235	0.862497	0.927794	1.10248	1.15954	1.04611
D3ZGL0	GRIP1-associated protein 1 OS=Rattus norvegicus GN=Gripap1 PE=4 SV=2 - [D3ZGL0_RAT]	25.47	1.77	1	1	90.9264	0.898677	0.938072	1.01309	0.993267	1.05722	1.036	1.06265	1.08341
O08629	Transcription intermediary factor 1-beta OS=Rattus norvegicus GN=Trim28 PE=1 SV=2 - [TIF1B_RAT]	25.46	1.32	1	1	88.8995	1.05232	0.974422	0.868111	0.877741	1.18127	0.955318	1.14412	1.04524
P0C5H9	Mesencephalic astrocyte-derived neurotrophic factor OS=Rattus norvegicus GN=Manf PE=1 SV=1 - [MANF_RAT]	25.41	8.38	1	1	20.3746	0.974149	0.977578	1.14922	0.984548	0.990336	1.01927	1.0037	0.988778
Q5RKG9	Eukaryotic translation initiation factor 4B OS=Rattus norvegicus GN=Eif4b PE=2 SV=1 - [Q5RKG9_RAT]	25.37	2.13	1	1	69.0233	2.98062	0.764007	0.861734	0.6613	0.728396	0.684434	0.894775	0.670093
F1MAB9	Protein Tpd52 OS=Rattus norvegicus GN=Tpd52 PE=4 SV=2 - [F1MAB9_RAT]	25.35	6.7	1	1	24.254	1.22099	0.940301	1.23911	1.14571	0.884187	0.949442	0.814896	0.885118
D3ZZN4	Protein LOC100362338 OS=Rattus norvegicus GN=LOC100362338 PE=4 SV=1 - [D3ZZN4_RAT]	25.31	14.55	2	2	12.6148	0.974177	0.940613	0.968188	0.95354	1.06754	1.08872	1.00542	1.04033
B2GVB9	Fermt3 protein OS=Rattus norvegicus GN=Fermt3 PE=2 SV=1 - [B2GVB9_RAT]	25.24	1.5	1	1	75.575	0.703177	1.06773	1.10709	1.01008	1.01281	1.05747	0.946546	1.16983
Q62665	Galectin-8 OS=Rattus norvegicus GN=Lgals8 PE=2 SV=1 - [LEG8_RAT]	25.21	2.85	1	1	36.0156	1.09018	1.10656	0.829781	0.856409	1.02268	1.0403	1.03788	1.12137
D4A830	Protein Ppa2 OS=Rattus norvegicus GN=Ppa2 PE=4 SV=2 - [D4A830_RAT]	25.2	4.93	1	1	35.0244	0.925251	0.957461	0.905973	0.848253	1.01555	1.17715	1.10335	1.15502
Q498R9	LOC500046 protein OS=Rattus norvegicus GN=Cped1 PE=2 SV=1 - [Q498R9_RAT]	25.17	2.54	1	1	53.8091	0.981861	1.10363	1.06135	0.994698	1.03964	1.04171	0.906184	0.95898
A1L108	Actin-related protein 2/3 complex subunit 5-like protein OS=Rattus norvegicus GN=Arpc5l PE=1 SV=2 - [ARP5L_RAT]	25.1	7.84	1	1	16.9998	1.51841	1.28735	0.57538	1.01148	1.47005	0.592825	0.939141	0.735966
B1WC84	Canopy 4 homolog (Zebrafish) OS=Rattus norvegicus GN=Cnpy4 PE=2 SV=1 - [B1WC84_RAT]	25.1	5.26	1	1	28.3661	0.74768	1.17967	1.07379	1.00987	0.982797	0.931573	1.13924	1.00737
F1LPX5	Protein Plscr2 (Fragment) OS=Rattus norvegicus GN=Plscr2 PE=4 SV=2 - [F1LPX5_RAT]	25.02	5.26	1	1	29.6604	0.975601	1.16549	1.00392	1.10074	0.967402	0.918216	0.928866	1.02854
Q8CGU6	Nicastrin OS=Rattus norvegicus GN=Ncstn PE=1 SV=1 - [NICA_RAT]	25.01	0.99	1	1	78.3504	1.15236	0.950509	0.959203	0.890156	1.03111	0.942407	1.09818	1.08454
F1LP59	Uncharacterized protein OS=Rattus norvegicus GN=Rab3gap1 PE=4 SV=2 - [F1LP59_RAT]	24.95	0.94	1	1	107.382	1.08054	0.934962	1.06761	1.01656	1.06593	0.93386	0.990105	1.00733
F1LXV3	Protein Mst4 OS=Rattus norvegicus GN=Stk26 PE=4 SV=2 - [F1LXV3_RAT]	24.91	1.68	1	1	46.5446	1.71348	0.866878	0.724423	0.67016	0.89017	0.855566	1.11524	1.335
D4AC36	Eukaryotic translation initiation factor 3, subunit 5 (Epsilon) (Predicted), isoform CRA_a OS=Rattus norvegicus GN=Eif3f PE=4 SV=2 - [D4AC36_RAT]	24.9	4.6	1	1	24.5344	0.949764	0.972691	1.07845	0.917742	1.0401	1.07345	0.993357	1.06475
Q63377	Sodium/potassium-transporting ATPase subunit beta-3 OS=Rattus norvegicus GN=Atp1b3 PE=2 SV=1 - [AT1B3_RAT]	24.89	6.81	1	1	31.8091	1.03516	0.85	1.05393	1.22914	1.03683	0.999893	0.9499	0.921155
D4AD70	Protein RGD1561636 OS=Rattus norvegicus GN=RGD1561636 PE=3 SV=1 - [D4AD70_RAT]	24.8	28.57	2	2	8.24076	0.991472	1.04085	0.973223	0.938198	1.05693	1.03504	0.947132	1.1065
Q566Q8	UPF0696 protein C11orf68 homolog OS=Rattus norvegicus GN=Bles03 PE=1 SV=1 - [CK068_RAT]	24.75	10.36	2	2	27.4758	1.02755	0.883007	0.993651	1.08801	1.02336	0.988681	1.10527	0.968659
F1LVK5	Transformer-2 protein homolog beta (Fragment) OS=Rattus norvegicus GN=Tra2b PE=4 SV=1 - [F1LVK5_RAT]	24.73	2.81	1	1	29.0359	0.889282	1.18408	0.853079	0.935715	1.02716	1.27341	0.902147	1.01209
Q6AYS3	Protective protein for beta-galactosidase OS=Rattus norvegicus GN=Ctsa PE=2 SV=1 - [Q6AYS3_RAT]	24.69	2.41	1	1	51.183	0.955067	1.00418	1.25864	0.972623	1.05146	0.989351	0.881477	0.978895
G3V8L1	PYD and CARD domain containing OS=Rattus norvegicus GN=Pycard PE=4 SV=1 - [G3V8L1_RAT]	24.68	6.74	1	1	21.6591	1.01658	1.01051	1.18999	0.983313	0.986168	0.952279	0.936828	1.02104
M0RAS7	Protein Eif4g2 (Fragment) OS=Rattus norvegicus GN=Eif4g2 PE=4 SV=1 - [M0RAS7_RAT]	24.59	0.91	1	1	99.6036	0.994228	1.01717	1.07238	0.981785	1.03392	1.0133	0.968563	1.00946
D3ZD97	DEAH (Asp-Glu-Ala-His) box polypeptide 15 (Predicted), isoform CRA_b OS=Rattus norvegicus GN=Dhx15 PE=4 SV=1 - [D3ZD97_RAT]	24.56	3.14	2	2	90.9192	1.0972	1.08318	0.792683	0.913867	1.01266	1.0973	1.18834	0.874394
P63255	Cysteine-rich protein 1 OS=Rattus norvegicus GN=Crip1 PE=1 SV=2 - [CRIP1_RAT]	24.53	11.69	1	1	8.54399	0.43135	0.357658	0.477054	0.444572	1.79241	1.76169	1.24327	1.5513
Q6IN37	GM2 ganglioside activator OS=Rattus norvegicus GN=Gm2a PE=2 SV=1 - [Q6IN37_RAT]	24.48	5.03	1	1	21.4792	0.946327	1.04432	1.11884	1.01972	0.962522	0.957663	1.01037	1.02796
D3ZKG1	Protein Mut OS=Rattus norvegicus GN=Mut PE=4 SV=1 - [D3ZKG1_RAT]	24.47	1.74	1	1	82.8727	1.01667	1.03872	0.977191	0.960733	1.15865	0.903829	1.01211	1.02931
Q9JJ50	Hepatocyte growth factor-regulated tyrosine kinase substrate OS=Rattus norvegicus GN=Hgs PE=1 SV=1 - [HGS_RAT]	24.39	2.19	1	1	86.1916	0.946839	0.994343	0.869414	1.09676	1.0747	0.952182	1.05075	1.09855
Q9QZQ5	Protein NOV homolog OS=Rattus norvegicus GN=Nov PE=1 SV=1 - [NOV_RAT]	24.35	1.99	1	1	38.4831	0.596722	1.08575	1.11168	1.21228	0.9375	0.839198	1.18155	1.09108
D4A9L2	Protein Srsf1 OS=Rattus norvegicus GN=Srsf1 PE=4 SV=1 - [D4A9L2_RAT]	24.33	3.23	1	1	27.7278	0.822182	0.976749	0.896586	1.05444	1.09892	1.14754	1.05653	1.01297
A0MV40	Proline rich membrane protein OS=Rattus norvegicus GN=Shisa4 PE=2 SV=1 - [A0MV40_RAT]	24.3	4.57	1	1	21.4525	1.17463	1.04963	1.06081	1.06653	0.980967	0.963001	0.872346	0.932038
O35821	Myb-binding protein 1A OS=Rattus norvegicus GN=Mybbp1a PE=2 SV=2 - [MBB1A_RAT]	24.29	0.82	1	1	152.191	1.10608	0.831349	1.11789	0.880173	0.955926	1.00629	1.17306	1.02869
M0RBP7	Uncharacterized protein OS=Rattus norvegicus PE=4 SV=1 - [M0RBP7_RAT]	24.13	6.78	1	1	12.7761	0.709951	1.46027	1.37833	0.831427	0.618212	1.3263	0.865815	0.878523
Q9Z1J7	Amino acid transporter OS=Rattus norvegicus GN=Slc1a5 PE=2 SV=1 - [Q9Z1J7_RAT]	24.05	2.04	1	1	56.7181	1.30462	0.955045	0.943605	1.00091	1.00698	0.888861	1.1756	0.826939
P14272	Plasma kallikrein OS=Rattus norvegicus GN=Klkb1 PE=1 SV=1 - [KLKB1_RAT]	23.95	1.1	1	1	71.227	0.970584	0.875415	0.771417	1.03453	1.06504	1.18009	1.07553	1.10522
Q5FVC2	Rho guanine nucleotide exchange factor 2 OS=Rattus norvegicus GN=Arhgef2 PE=2 SV=1 - [ARHG2_RAT]	23.9	1.62	1	1	111.84	1.13848	0.942209	0.828683	0.898273	1.23829	0.922714	1.07838	1.05943
F1LP34	Acidic leucine-rich nuclear phosphoprotein 32 family member B (Fragment) OS=Rattus norvegicus GN=Anp32b PE=4 SV=1 - [F1LP34_RAT]	23.86	3.68	1	1	31.0021	1.01674	1.13836	1.04837	0.915929	0.95969	1.02064	1.02575	0.967758
D3ZAQ0	Protein Fundc2 OS=Rattus norvegicus GN=Fundc2 PE=4 SV=1 - [D3ZAQ0_RAT]	23.78	5.96	1	1	16.3337	0.944983	1.09221	1.13765	1.06894	0.912363	1.0372	0.901746	0.988056
F1MAH5	Protein Ppp6r3 OS=Rattus norvegicus GN=Ppp6r3 PE=4 SV=2 - [F1MAH5_RAT]	23.77	0.83	1	1	94.2442	1.12197	1.06814	0.932254	1.13631	1.04134	0.996564	0.899484	0.89193
Q6BBI8	Ubiquitin-fold modifier-conjugating enzyme 1 OS=Rattus norvegicus GN=Ufc1 PE=2 SV=1 - [UFC1_RAT]	23.61	5.39	1	1	19.48	0.931033	1.07832	1.32137	1.10201	0.969635	0.952793	0.874638	0.850195
D3ZPL2	Uncharacterized protein OS=Rattus norvegicus PE=4 SV=2 - [D3ZPL2_RAT]	23.51	6.5	1	1	13.4787	0.665865	1.58745	0.964282	0.826633	0.830289	0.772297	1.22832	1.21572
D4A565	NADH dehydrogenase (Ubiquinone) 1 beta subcomplex, 5 (Predicted), isoform CRA_b OS=Rattus norvegicus GN=Ndufb5 PE=4 SV=1 - [D4A565_RAT]	23.4	4.23	1	1	21.6505	0.916399	0.964489	1.10835	1.24045	0.962129	1.04196	0.892801	0.942139
P50393	Cytosolic phospholipase A2 OS=Rattus norvegicus GN=Pla2g4a PE=2 SV=1 - [PA24A_RAT]	23.39	0.93	1	1	85.6517	0.902966	1.03792	0.937063	0.964566	0.99321	1.05693	1.05426	1.13906
B5DF60	Eukaryotic translation initiation factor 1A, Y-linked OS=Rattus norvegicus GN=Eif1ax PE=2 SV=1 - [B5DF60_RAT]	23.33	6.94	1	1	16.4502	0.931645	0.975201	0.937286	0.937215	1.06411	1.14818	0.972821	1.12031
P25977	Nucleolar transcription factor 1 OS=Rattus norvegicus GN=Ubtf PE=1 SV=1 - [UBF1_RAT]	23.3	1.83	1	1	89.3812	1.13889	1.00346	0.970009	0.852708	0.941778	0.992386	1.17613	1.02843
P00762	Anionic trypsin-1 OS=Rattus norvegicus GN=Prss1 PE=1 SV=1 - [TRY1_RAT]	23.29	8.13	1	1	25.9427	1.05775	1.07024	1.12321	1.08975	0.920643	1.13819	0.852821	0.827702
P25409	Alanine aminotransferase 1 OS=Rattus norvegicus GN=Gpt PE=1 SV=2 - [ALAT1_RAT]	23.27	2.02	1	1	55.0739	1.05894	1.08796	1.13749	0.995354	1.04581	0.998147	0.790649	0.985113
P04218	OX-2 membrane glycoprotein OS=Rattus norvegicus GN=Cd200 PE=2 SV=1 - [OX2G_RAT]	23.25	3.96	1	1	31.068	0.934448	1.03903	1.0224	0.989755	1.06687	1.0467	0.953814	1.03298
Q9JLA3	UDP-glucose:glycoprotein glucosyltransferase 1 OS=Rattus norvegicus GN=Uggt1 PE=1 SV=2 - [UGGG1_RAT]	23.13	0.64	1	1	176.32	1.05615	0.98436	1.0422	1.06886	1.02175	1.00156	0.980051	0.931918
E9PTJ8	Rho guanine nucleotide exchange factor 1 OS=Rattus norvegicus GN=Arhgef1 PE=4 SV=2 - [E9PTJ8_RAT]	23.11	1.74	1	1	102.64	2.31608	1.07409	0.746997	0.867926	0.882702	0.780917	0.802573	0.717677
D3Z900	Mitochondrial amidoxime reducing component 2 OS=Rattus norvegicus GN=Marc2 PE=4 SV=2 - [D3Z900_RAT]	23.1	2.07	1	1	38.2147	0.964394	0.998543	1.0607	1.26686	0.97419	0.891134	0.994603	0.922762
D3ZPW7	Glutathione peroxidase OS=Rattus norvegicus GN=Gpx8 PE=3 SV=1 - [D3ZPW7_RAT]	23.09	5.26	1	1	24.1277	1.228	0.95347	0.918622	0.950762	1.03371	0.943987	1.10152	0.975437
M0R907	Protein Snrpd3 OS=Rattus norvegicus GN=Snrpd3 PE=4 SV=1 - [M0R907_RAT]	23.08	7.94	1	1	13.9073	1.25138	1.0472	0.954549	0.972343	0.994844	0.974664	0.986661	0.924641
Q5BJM8	Zinc transporter 7 OS=Rattus norvegicus GN=Slc30a7 PE=2 SV=2 - [ZNT7_RAT]	23.08	2.65	1	1	41.7472	1.48461	0.881884	0.920983	1.11484	1.0829	0.917461	0.912246	0.797356
E9PTG1	Protein Smarca2 OS=Rattus norvegicus GN=Smarca2 PE=4 SV=1 - [E9PTG1_RAT]	23.05	0.75	1	1	182.24	1.0317	1.06858	0.890172	1.02043	0.9989	0.970739	1.16929	0.934169
D4A1A5	Protein Ppp2r5c OS=Rattus norvegicus GN=Ppp2r5c PE=4 SV=2 - [D4A1A5_RAT]	23.04	1.34	1	1	60.8334	0.925881	0.974624	0.811278	0.854288	1.07857	1.12895	1.11273	1.20457
P24473	Glutathione S-transferase kappa 1 OS=Rattus norvegicus GN=Gstk1 PE=1 SV=3 - [GSTK1_RAT]	23.02	3.54	1	1	25.4763	0.972909	1.00585	1.06738	1.17847	0.901338	1.08488	0.867107	0.999364
F1LRE1	Glutathione reductase OS=Rattus norvegicus GN=Gsr PE=4 SV=2 - [F1LRE1_RAT]	23	3.9	1	1	44.761	1.12496	0.985254	1.00714	1.06757	0.978217	0.981799	1.03267	0.912558
D3ZFQ8	Cytochrome c-1 (Predicted), isoform CRA_b OS=Rattus norvegicus GN=Cyc1 PE=4 SV=2 - [D3ZFQ8_RAT]	22.99	5.53	1	1	23.006	0.977738	0.988553	0.891476	0.977684	1.02277	0.972778	1.19772	1.05765
Q5U2R0	Methionine adenosyltransferase 2 subunit beta OS=Rattus norvegicus GN=Mat2b PE=2 SV=1 - [MAT2B_RAT]	22.92	3.59	1	1	37.351	1.00245	0.958393	1.09014	0.966289	1.01444	0.991358	1.01181	1.05893
Q6AYK8	Eukaryotic translation initiation factor 3 subunit D OS=Rattus norvegicus GN=Eif3d PE=2 SV=1 - [EIF3D_RAT]	22.89	2.55	1	1	63.9484	1.08513	0.889452	0.848424	0.987511	1.07911	1.10418	0.990931	1.10964
G3V702	Smu-1 suppressor of mec-8 and unc-52 homolog (C. elegans) OS=Rattus norvegicus GN=Smu1 PE=4 SV=1 - [G3V702_RAT]	22.82	1.95	1	1	57.5072	0.851182	1.06796	0.69468	0.812033	1.05743	0.946452	1.4432	1.2144
F7EM24	Uncharacterized protein OS=Rattus norvegicus GN=Tsn PE=4 SV=1 - [F7EM24_RAT]	22.61	5.29	1	1	26.2888	1.00331	1.03702	1.09484	1.09367	1.04563	0.938587	0.917946	0.956529
P13265	Glypican-3 OS=Rattus norvegicus GN=Gpc3 PE=1 SV=1 - [GPC3_RAT]	22.58	2.51	1	1	67.0043	0.897268	0.966316	1.00516	1.10531	1.05348	0.965201	1.06721	1.01613
Q6PEC4	S-phase kinase-associated protein 1 OS=Rattus norvegicus GN=Skp1 PE=2 SV=3 - [SKP1_RAT]	22.5	8.59	1	1	18.6603	0.890509	0.8789	0.944393	1.07615	0.994264	1.09893	1.07326	1.11851
F1M9W9	Protein Trappc8 OS=Rattus norvegicus GN=Trappc8 PE=4 SV=2 - [F1M9W9_RAT]	22.45	1.05	1	1	160.249	1.23915	1.30801	1.07086	0.932691	0.958771	0.79861	0.927181	0.881533
O35370	Protein Thbd OS=Rattus norvegicus GN=Thbd PE=2 SV=1 - [O35370_RAT]	22.45	2.08	1	1	61.8036	1.08519	0.981267	0.897627	0.948673	1.09496	1.08462	1.0046	0.996423
Q5XHY5	Threonine--tRNA ligase, cytoplasmic OS=Rattus norvegicus GN=Tars PE=2 SV=1 - [SYTC_RAT]	22.42	1.29	1	1	80.5245	0.952183	0.895174	1.18163	1.08806	0.983713	1.02911	0.986941	0.962058
D3ZMS7	Uncharacterized protein (Fragment) OS=Rattus norvegicus PE=4 SV=2 - [D3ZMS7_RAT]	22.39	6.96	1	1	12.6453	0.873944	0.997862	1.15738	0.991739	0.943291	1.15591	0.832521	1.13228
D3ZN79	Protein LOC686074 OS=Rattus norvegicus GN=LOC686074 PE=3 SV=1 - [D3ZN79_RAT]	22.38	8.13	1	1	14.4894	0.690659	1.21666	1.26926	1.21929	0.864409	0.899828	0.946346	0.955214
P42667	Signal peptidase complex catalytic subunit SEC11A OS=Rattus norvegicus GN=Sec11a PE=2 SV=1 - [SC11A_RAT]	22.36	6.15	1	1	20.586	0.766979	0.749288	0.842189	0.782886	1.00966	1.09477	1.66208	1.16078
P46413	Glutathione synthetase OS=Rattus norvegicus GN=Gss PE=1 SV=1 - [GSHB_RAT]	22.35	3.59	1	1	52.3119	1.00885	1.0215	0.751516	0.741408	1.1438	1.00659	1.45964	0.955892
B2GUZ6	Protein Rtn4ip1 OS=Rattus norvegicus GN=Rtn4ip1 PE=2 SV=1 - [B2GUZ6_RAT]	22.31	3.54	1	1	43.5776	1.15243	0.996991	0.875738	1.01998	1.04024	1.0548	0.958778	0.997355
Q499N5	Acyl-CoA synthetase family member 2, mitochondrial OS=Rattus norvegicus GN=Acsf2 PE=2 SV=1 - [ACSF2_RAT]	22.3	2.6	1	1	67.8429	1.10651	1.01184	0.947672	1.09158	0.961468	1.12947	0.928174	0.907026
P53610	Geranylgeranyl transferase type-1 subunit beta OS=Rattus norvegicus GN=Pggt1b PE=1 SV=1 - [PGTB1_RAT]	22.28	2.12	1	1	42.3867	1.04581	0.976612	0.970442	0.919398	1.00883	1.02202	0.999289	1.15951
P13221	Aspartate aminotransferase, cytoplasmic OS=Rattus norvegicus GN=Got1 PE=1 SV=3 - [AATC_RAT]	22.27	3.15	1	1	46.3995	1.15078	0.978429	1.0033	1.07643	1.06582	0.914489	0.941162	0.968236
P35559	Insulin-degrading enzyme OS=Rattus norvegicus GN=Ide PE=1 SV=1 - [IDE_RAT]	22.25	1.18	1	1	117.635	1.06756	1.05173	1.05229	0.956673	0.993721	0.966726	1.0292	0.978597
Q27W01	RNA-binding protein 8A OS=Rattus norvegicus GN=Rbm8a PE=2 SV=1 - [RBM8A_RAT]	22.17	4.6	1	1	19.8767	1.02749	1.01861	0.918283	0.985181	1.11286	1.03795	0.960417	1.03123
Q5U1W6	Apolipoprotein O-like OS=Rattus norvegicus GN=Apool PE=2 SV=1 - [Q5U1W6_RAT]	22.15	4.33	1	1	28.2196	1.52274	1.16834	0.868538	0.974023	0.871783	0.87589	0.892146	0.959411
Q5M7U8	Protein Tc2n OS=Rattus norvegicus GN=Tc2n PE=2 SV=1 - [Q5M7U8_RAT]	22.14	1.43	1	1	55.0191	0.653627	0.69113	0.492185	0.483943	0.595588	0.695911	3.69587	0.695979
Q4QR85	Methylosome protein 50 OS=Rattus norvegicus GN=Wdr77 PE=1 SV=1 - [MEP50_RAT]	22.09	4.39	1	1	37.0521	1.09285	1.27018	1.19661	1.45913	0.793728	0.720626	0.755032	0.79316
F1M9G6	Serine/threonine-protein kinase TAO1 OS=Rattus norvegicus GN=Taok1 PE=4 SV=2 - [F1M9G6_RAT]	22.08	1.31	1	1	114.658	1.09786	0.952096	1.04015	0.988813	0.958798	0.900733	1.1963	0.959052
D4ADE5	Histone-lysine N-methyltransferase SETD7 OS=Rattus norvegicus GN=Setd7 PE=3 SV=1 - [D4ADE5_RAT]	22.06	2.73	1	1	40.4821	0.987681	0.792469	0.964401	0.993356	1.00935	1.05965	1.2396	1.03348
F1LQ55	Non-specific lipid-transfer protein OS=Rattus norvegicus GN=Scp2 PE=4 SV=2 - [F1LQ55_RAT]	21.99	1.52	1	1	56.6142	0.783457	1.23816	0.662999	0.574623	0.949916	0.893892	1.38967	1.62403
Q62975	Protein Z-dependent protease inhibitor OS=Rattus norvegicus GN=Serpina10 PE=2 SV=2 - [ZPI_RAT]	21.93	2.75	1	1	50.2118	1.17382	1.15364	0.914766	0.896597	0.98028	1.01588	1.17851	0.779775
D3ZJ63	Protein Rab11fip5 (Fragment) OS=Rattus norvegicus GN=Rab11fip5 PE=4 SV=2 - [D3ZJ63_RAT]	21.89	1.56	1	1	69.5856	1.13446	1.02305	0.928326	0.864577	0.983404	0.970942	1.33726	0.85032
E9PTI6	Protein Raly OS=Rattus norvegicus GN=Raly PE=4 SV=1 - [E9PTI6_RAT]	21.88	3.16	1	1	29.9887	1.02086	1.00178	1.15943	1.10885	0.895351	1.05635	0.889073	0.952177
B2RYB7	C1q and tumor necrosis factor related protein 7 (Predicted) OS=Rattus norvegicus GN=C1qtnf7 PE=2 SV=1 - [B2RYB7_RAT]	21.65	5.19	1	1	30.4842	0.907943	0.991161	0.843128	0.96448	1.18947	1.11356	0.903239	1.17546
G3V9H0	RAS p21 protein activator 1, isoform CRA_c OS=Rattus norvegicus GN=Rasa1 PE=4 SV=1 - [G3V9H0_RAT]	21.63	1.35	1	1	115.383	1.16305	0.890801	0.949443	0.945002	1.0814	1.02885	1.05384	0.987028
O08662	Phosphatidylinositol 4-kinase alpha OS=Rattus norvegicus GN=Pi4ka PE=1 SV=1 - [PI4KA_RAT]	21.62	0.69	1	1	231.171	2.07561	1.30428	0.744172	0.847396	0.869667	0.73208	0.918026	0.681131
Q80W89	NADH dehydrogenase [ubiquinone] 1 alpha subcomplex subunit 11 OS=Rattus norvegicus GN=Ndufa11 PE=2 SV=1 - [NDUAB_RAT]	21.6	7.8	1	1	14.8443	0.99896	1.05674	1.034	1.09478	0.92749	1.03226	0.924835	1.01622
B2RYW9	Fumarylacetoacetate hydrolase domain-containing protein 2 OS=Rattus norvegicus GN=Fahd2 PE=1 SV=1 - [FAHD2_RAT]	21.57	3.19	1	1	34.5591	0.942871	0.975768	0.955595	1.07041	1.04784	1.11408	0.922744	1.05065
F1LQI1	Hydroxyacyl glutathione hydrolase OS=Rattus norvegicus GN=Hagh PE=3 SV=2 - [F1LQI1_RAT]	21.54	2.27	1	1	34.1365	0.956334	1.06626	1.00939	1.133	0.984899	0.994094	0.900541	1.0386
A4GW50	Protein Stk38l OS=Rattus norvegicus GN=Stk38l PE=1 SV=1 - [A4GW50_RAT]	21.48	2.37	1	1	53.7243	1.0758	1.21076	1.45629	0.807294	0.972392	0.866728	0.836425	0.888675
P04638	Apolipoprotein A-II OS=Rattus norvegicus GN=Apoa2 PE=2 SV=1 - [APOA2_RAT]	21.47	10.78	1	1	11.4319	0.548094	0.666018	0.61091	0.579453	2.17798	1.67287	1.0183	0.766637
D4A6C9	Protein Tom1l2 OS=Rattus norvegicus GN=Tom1l2 PE=4 SV=1 - [D4A6C9_RAT]	21.45	4.58	1	1	30.6531	1.46571	1.02408	0.788888	0.88596	0.952751	1.04154	0.934537	1.03437
Q4KLH9	G-protein coupled receptor 4 OS=Rattus norvegicus GN=Gpr4 PE=2 SV=1 - [GPR4_RAT]	21.44	1.92	1	1	41.2403	0.535815	1.25565	0.688064	0.615315	1.08034	0.837299	1.30252	1.79382
Q3SWU3	Heterogeneous nuclear ribonucleoprotein D-like OS=Rattus norvegicus GN=Hnrnpdl PE=2 SV=1 - [HNRDL_RAT]	21.43	4.97	1	1	35.2723	1.15178	1.09226	0.87273	0.813706	1.03434	1.02769	1.10379	1.01015
Q6P6G4	2,3-bisphosphoglycerate mutase OS=Rattus norvegicus GN=Bpgm PE=2 SV=1 - [Q6P6G4_RAT]	21.42	4.26	1	1	30.0577	0.963434	0.925845	1.02751	1.05464	1.09006	0.938712	1.17698	0.899949
Q5XFW8	Protein SEC13 homolog OS=Rattus norvegicus GN=Sec13 PE=1 SV=1 - [SEC13_RAT]	21.41	2.8	1	1	35.5251	1.05942	0.962304	0.906418	0.853657	1.04076	1.03537	1.19084	1.04747
D3ZY58	Protein Unc119b OS=Rattus norvegicus GN=Unc119b PE=4 SV=2 - [D3ZY58_RAT]	21.26	3.98	1	1	28.4742	1.38008	1.34875	0.814686	0.835518	0.922037	0.904262	0.914141	1.01249
B1H282	Glycosyltransferase 25 domain containing 1 OS=Rattus norvegicus GN=Colgalt1 PE=2 SV=1 - [B1H282_RAT]	21.21	1.78	1	1	71.0692	1.08172	1.31054	1.14744	0.920711	0.969664	0.886717	0.952575	0.831522
D3ZWF5	Transcription and mRNA export factor ENY2 OS=Rattus norvegicus GN=Eny2 PE=3 SV=1 - [D3ZWF5_RAT]	21.18	16.83	1	1	11.5213	1.00314	0.962534	0.98316	1.05887	0.996537	1.01695	0.987527	1.07962
Q5RK17	Diablo homolog (Drosophila) OS=Rattus norvegicus GN=Diablo PE=2 SV=1 - [Q5RK17_RAT]	21.18	7.59	1	1	26.8896	1.06995	0.891992	0.943777	1.08955	1.08598	1.0707	0.939718	0.994551
A2RRU1	Glycogen [starch] synthase, muscle OS=Rattus norvegicus GN=Gys1 PE=2 SV=1 - [GYS1_RAT]	21.14	1.08	1	1	84.0186	1.00966	0.949335	0.974852	1.01267	0.834959	1.00202	1.14327	1.16458
Q9EPB1	Dipeptidyl peptidase 2 OS=Rattus norvegicus GN=Dpp7 PE=1 SV=1 - [DPP2_RAT]	21.13	2.2	1	1	55.079	1.11733	1.32488	1.42123	0.967125	0.769141	0.771432	0.964127	0.769154
B2RYS2	Cytochrome b-c1 complex subunit 7 OS=Rattus norvegicus GN=LOC685596 PE=2 SV=1 - [B2RYS2_RAT]	21.12	9.01	1	1	13.5499	0.805749	1.17442	0.899028	0.822511	1.07417	1.01285	1.04979	1.25589
Q794F9	4F2 cell-surface antigen heavy chain OS=Rattus norvegicus GN=Slc3a2 PE=1 SV=1 - [4F2_RAT]	21.11	1.71	1	1	58.0361	1.02822	1.24912	0.870236	0.828477	0.977574	0.96074	1.1428	1.04383
Q6AY30	Saccharopine dehydrogenase-like oxidoreductase OS=Rattus norvegicus GN=Sccpdh PE=2 SV=1 - [SCPDL_RAT]	21.08	2.1	1	1	47.0581	0.931086	0.952668	1.19894	1.10822	0.892967	1.00964	0.957794	1.0296
D3ZPL1	Cleavage and polyadenylation specific factor 6, 68kDa (Predicted), isoform CRA_b OS=Rattus norvegicus GN=Cpsf6 PE=4 SV=2 - [D3ZPL1_RAT]	21.05	2.54	1	1	59.1434	1.11574	1.00555	0.927067	1.0374	1.09135	1.04659	1.01171	0.850894
Q9JMJ4	Pre-mRNA-processing factor 19 OS=Rattus norvegicus GN=Prpf19 PE=1 SV=2 - [PRP19_RAT]	21.04	1.98	1	1	55.2044	1.04191	1.10714	1.06108	1.03326	0.962559	0.990223	0.926052	0.96981
F1M790	Prostaglandin F2 receptor negative regulator (Fragment) OS=Rattus norvegicus GN=Ptgfrn PE=1 SV=2 - [F1M790_RAT]	21.03	1.48	1	1	98.5715	1.05566	0.837412	0.818433	0.820036	1.14952	1.09272	1.15828	1.16788
Q924S5	Lon protease homolog, mitochondrial OS=Rattus norvegicus GN=Lonp1 PE=2 SV=1 - [LONM_RAT]	21.02	1.26	1	1	105.726	0.968242	0.912036	0.821076	0.945319	1.077	1.07693	1.23373	1.04677
Q03348	Receptor-type tyrosine-protein phosphatase alpha OS=Rattus norvegicus GN=Ptpra PE=1 SV=1 - [PTPRA_RAT]	21.01	1.51	1	1	90.2032	0.857297	0.91558	1.05792	1.04785	1.06317	1.0497	0.988516	1.09845
P29418	ATP synthase subunit epsilon, mitochondrial OS=Rattus norvegicus GN=Atp5e PE=1 SV=2 - [ATP5E_RAT]	20.96	15.69	1	1	5.76311	1.01067	0.993578	0.963508	1.10862	1.01637	1.05388	1.05415	0.87392
F1M9N7	Arf-GAP domain and FG repeat-containing protein 1 OS=Rattus norvegicus GN=Agfg1 PE=4 SV=1 - [F1M9N7_RAT]	20.94	1.79	1	1	58.077	0.990718	1.05003	0.899619	0.779895	0.977486	0.920926	1.22178	1.26835
Q4QQV8	Charged multivesicular body protein 5 OS=Rattus norvegicus GN=Chmp5 PE=2 SV=1 - [CHMP5_RAT]	20.87	3.2	1	1	24.5603	0.827536	1.02522	1.02157	1.06505	0.990231	1.04948	1.01361	1.08187
O54698	Equilibrative nucleoside transporter 1 OS=Rattus norvegicus GN=Slc29a1 PE=2 SV=3 - [S29A1_RAT]	20.86	3.28	1	1	49.984	1.27852	1.0736	0.998543	1.01567	0.989778	0.848293	0.905199	1.00698
Q6AY21	GTPase activating protein (SH3 domain) binding protein 2 OS=Rattus norvegicus GN=G3bp2 PE=2 SV=1 - [Q6AY21_RAT]	20.83	3.79	1	1	50.7391	0.997312	1.02365	0.816487	0.819418	1.24483	0.926895	1.45941	0.79313
G3V6C9	Non-specific serine/threonine protein kinase OS=Rattus norvegicus GN=Cdc42bpa PE=4 SV=1 - [G3V6C9_RAT]	20.83	0.58	1	1	196.913	0.731017	1.13773	0.75134	0.87555	1.07516	1.01308	1.27996	1.21373
Q52KJ9	Protein Tmx1 OS=Rattus norvegicus GN=Tmx1 PE=2 SV=1 - [Q52KJ9_RAT]	20.82	3.24	1	1	31.4147	1.04192	1.04104	1.05777	1.03848	0.956358	0.995734	0.954846	1.00569
G3V7V6	All-trans-13,14-dihydroretinol saturase, isoform CRA_b OS=Rattus norvegicus GN=Retsat PE=4 SV=1 - [G3V7V6_RAT]	20.81	1.97	1	1	67.4343	1.0581	0.989596	0.758218	1.00377	1.02677	1.1146	0.96435	1.17921
Q6AY71	Protein C8orf37 homolog OS=Rattus norvegicus PE=2 SV=1 - [CH037_RAT]	20.8	7.14	1	1	23.7556	0.962331	0.928836	0.867129	1.12591	1.13913	1.02833	0.99208	1.03466
Q0ZFS8	Protein Srsf3 OS=Rattus norvegicus GN=Srsf3 PE=2 SV=1 - [Q0ZFS8_RAT]	20.78	8.54	1	1	19.3179	1.05216	0.955549	0.940056	1.01051	1.04073	1.08626	1.00125	1.00138
D3ZX42	G protein-coupled receptor 21 (Predicted), isoform CRA_a OS=Rattus norvegicus GN=Rabgap1 PE=4 SV=1 - [D3ZX42_RAT]	20.75	1.78	1	1	120.89	0.914129	0.900901	0.685267	0.900085	1.02419	1.17411	1.2412	1.24283
Q5QE80	Aldehyde oxidase 3 OS=Rattus norvegicus GN=Aox3 PE=1 SV=1 - [AOXC_RAT]	20.62	0.9	1	1	146.657	1.34556	1.07619	1.16595	0.947923	0.962261	0.869695	0.954671	0.793269
Q505J8	Phenylalanine--tRNA ligase alpha subunit OS=Rattus norvegicus GN=Farsa PE=1 SV=1 - [SYFA_RAT]	20.62	2.95	1	1	57.6837	1.3178	0.990126	0.664965	0.878566	1.38002	0.861402	1.17253	0.84537
D4A7L4	NADH dehydrogenase (Ubiquinone) 1 beta subcomplex, 11 (Predicted) OS=Rattus norvegicus GN=Ndufb11 PE=4 SV=1 - [D4A7L4_RAT]	20.51	11.26	1	1	17.6229	1.16285	1.03297	1.0921	1.08004	0.901233	1.0358	0.876239	0.913461
P29534	Vascular cell adhesion protein 1 OS=Rattus norvegicus GN=Vcam1 PE=2 SV=1 - [VCAM1_RAT]	20.43	0.95	1	1	81.1944	0.83153	0.905513	0.876994	1.06909	1.40409	0.968607	0.842456	1.1865
B5DFK6	Adaptor-related protein complex 3, delta 1 subunit, isoform CRA_b OS=Rattus norvegicus GN=Ap3d1 PE=2 SV=1 - [B5DFK6_RAT]	20.41	0.91	1	1	135.581	0.815529	1.0895	1.02964	0.940433	0.926556	0.990268	1.11886	1.17384
Q6AY00	Protein LOC100359853 OS=Rattus norvegicus GN=LOC100360124 PE=2 SV=1 - [Q6AY00_RAT]	20.39	11.46	1	1	11.082	0.903841	1.05201	0.992007	1.12345	1.02472	0.987147	0.929611	1.06776
Q6P799	Serine--tRNA ligase, cytoplasmic OS=Rattus norvegicus GN=Sars PE=1 SV=3 - [SYSC_RAT]	20.37	1.56	1	1	58.5508	0.927944	0.948321	0.906996	0.811468	1.0764	1.1495	1.15392	1.11389
Q6AXQ3	Non-specific protein-tyrosine kinase OS=Rattus norvegicus GN=Yes1 PE=2 SV=1 - [Q6AXQ3_RAT]	20.35	1.64	1	1	54.2356	0.757792	0.992855	0.896971	0.684371	0.961071	0.939589	1.39258	1.47577
Q6AXS5	Plasminogen activator inhibitor 1 RNA-binding protein OS=Rattus norvegicus GN=Serbp1 PE=1 SV=2 - [PAIRB_RAT]	20.32	4.42	1	1	44.7273	0.959306	0.933593	0.753247	0.880674	1.16481	1.11695	1.06809	1.21653
F1M4R1	Uncharacterized protein (Fragment) OS=Rattus norvegicus PE=4 SV=1 - [F1M4R1_RAT]	20.3	9.57	1	1	13.1426	1.30233	1.11592	1.36326	1.12502	0.704687	0.810916	0.8431	0.845995
D4A7R0	Signal recognition particle subunit SRP72 OS=Rattus norvegicus GN=Srp72 PE=3 SV=2 - [D4A7R0_RAT]	20.2	2.99	1	1	74.6058	0.882647	0.985388	1.07234	1.076	1.0403	0.948585	1.09119	0.979421
D3ZQI1	Glutathione peroxidase OS=Rattus norvegicus GN=Gpx7 PE=3 SV=1 - [D3ZQI1_RAT]	20.19	6.99	1	1	21.0757	1.07413	1.3487	1.28898	0.905537	0.922391	0.845937	0.819354	0.905277
Q5FWT1	Protein FAM98A OS=Rattus norvegicus GN=Fam98a PE=2 SV=1 - [FA98A_RAT]	20.13	4.66	1	1	55.0362	0.928224	1.31818	1.04523	1.10065	0.908714	0.847454	0.975639	0.961533
D4A9W3	Protein RGD1311756 OS=Rattus norvegicus GN=RGD1311756 PE=4 SV=1 - [D4A9W3_RAT]	20.11	1.94	1	1	66.0141	1.19418	0.938327	0.942834	1.03928	1.01537	1.0571	0.991106	0.915828
G3V8C0	Protein Dctn5 OS=Rattus norvegicus GN=Dctn5 PE=4 SV=1 - [G3V8C0_RAT]	20.07	3.85	1	1	20.1273	1.06252	0.900831	0.86687	1.00949	1.05924	0.938363	1.14007	1.11763
B2RZB7	Protein Snrpd1 OS=Rattus norvegicus GN=Snrpd1 PE=2 SV=1 - [B2RZB7_RAT]	20.03	10.92	1	1	13.2734	1.02026	0.908497	0.874877	0.911626	1.0302	1.16567	0.978342	1.20672
P81799	N-acetyl-D-glucosamine kinase OS=Rattus norvegicus GN=Nagk PE=1 SV=4 - [NAGK_RAT]	20.03	3.79	1	1	37.1727	1.5512	0.932595	1.02639	0.935074	0.916745	0.814674	0.949482	1.01378
Q03114	Cyclin-dependent-like kinase 5 OS=Rattus norvegicus GN=Cdk5 PE=1 SV=1 - [CDK5_RAT]	20.02	2.74	1	1	33.2332	0.955038	1.04306	1.05194	1.00824	0.991255	0.968474	1.02021	1.05055
D3ZVI9	Parkinson disease 7 domain containing 1 (Predicted), isoform CRA_a OS=Rattus norvegicus GN=LOC100911365 PE=4 SV=1 - [D3ZVI9_RAT]	20	9.09	1	1	23.2487	1.0275	1.00743	1.16468	0.997831	0.954312	1.01029	0.981866	0.946074
D4A4M0	Protein Shisa6 OS=Rattus norvegicus GN=Shisa6 PE=4 SV=2 - [D4A4M0_RAT]	14.27	2.6	1	1	29.2777	1.22617	0.920552	1.05766	1.09059	0.888948	0.960552	1.01284	0.941012
