# Supplementary material for: iTRAQ-based quantitative proteomic analysis of thoracic aortas from adult rats born to preeclamptic dams
Source: Clin Proteomics. 2021 Aug 21;18:22. doi: 10.1186/s12014-021-09327-9 (PMC8379584; doi:10.1186/s12014-021-09327-9)
Supplement: Supplementary file 3 — Additional file 3: Table S2. A total of 106 proteins showed differential expression between the preeclampsia group and the control group/ The expression of 75 proteins was elevated, whereas that of 31 proteins was decreased. [file 12014_2021_9327_MOESM3_ESM.xlsx]

## Sheet: Supplemental table 2
Accession	Description	Score	Coverage	# Unique Peptides	# Peptides	MW [kDa]	113/(113+114+115+116+117+118+119+121)	114/(113+114+115+116+117+118+119+121)	115/(113+114+115+116+117+118+119+121)	116/(113+114+115+116+117+118+119+121)	117/(113+114+115+116+117+118+119+121)	118/(113+114+115+116+117+118+119+121)	119/(113+114+115+116+117+118+119+121)	121/(113+114+115+116+117+118+119+121)	TTEST	RATIO
Q498R7	UPF0587 protein C1orf123 homolog OS=Rattus norvegicus PE=2 SV=1 - [CA123_RAT]	26.83	10	1	1	18.0829	1.74652	1.57557	1.93071	0.677463	0.565771	0.576536	0.563595	0.541872	0.0161933	-2.63828
G3V6F6	Dimethylaniline monooxygenase [N-oxide-forming] OS=Rattus norvegicus GN=Fmo2 PE=3 SV=1 - [G3V6F6_RAT]	506.41	15.14	6	6	60.9056	0.982594	1.22164	1.76922	1.57873	0.578179	0.554445	1.00675	0.482273	0.0137478	-2.11782
M0RAV0	Uncharacterized protein (Fragment) OS=Rattus norvegicus PE=4 SV=1 - [M0RAV0_RAT]	33.69	13.98	1	1	10.1229	1.02166	1.47578	1.33956	1.20198	0.799444	0.799649	0.718835	0.723699	0.00242781	-1.65668
Q4QR85	Methylosome protein 50 OS=Rattus norvegicus GN=Wdr77 PE=1 SV=1 - [MEP50_RAT]	22.09	4.39	1	1	37.0521	1.09285	1.27018	1.19661	1.45913	0.793728	0.720626	0.755032	0.79316	0.000829516	-1.63876
F1LYU4	Uncharacterized protein (Fragment) OS=Rattus norvegicus PE=4 SV=2 - [F1LYU4_RAT]	59.32	26.17	1	2	11.4208	1.3276	1.14007	1.08748	1.36537	0.787684	0.921633	0.774894	0.674707	0.00207618	-1.55766
F1M4R1	Uncharacterized protein (Fragment) OS=Rattus norvegicus PE=4 SV=1 - [F1M4R1_RAT]	20.3	9.57	1	1	13.1426	1.30233	1.11592	1.36326	1.12502	0.704687	0.810916	0.8431	0.845995	0.000956639	-1.53104
Q9EPB1	Dipeptidyl peptidase 2 OS=Rattus norvegicus GN=Dpp7 PE=1 SV=1 - [DPP2_RAT]	21.13	2.2	1	1	55.079	1.11733	1.32488	1.42123	0.967125	0.769141	0.771432	0.964127	0.769154	0.0138148	-1.4755
P35446	Spondin-1 OS=Rattus norvegicus GN=Spon1 PE=1 SV=1 - [SPON1_RAT]	49.15	4.71	3	3	90.7134	0.984444	1.1531	1.40028	1.24977	0.842896	0.779158	0.774669	0.852867	0.00513802	-1.47329
B2GV08	Adaptor-related protein complex 1, sigma 2 subunit (Predicted), isoform CRA_a OS=Rattus norvegicus GN=Ap1s2 PE=2 SV=1 - [B2GV08_RAT]	52.92	10.19	1	1	18.6028	1.43255	1.05987	1.19737	1.02815	0.925121	0.797841	0.858358	0.717843	0.0132027	-1.43004
F1LSS0	Golgin subfamily A member 2 OS=Rattus norvegicus GN=Golga2 PE=4 SV=2 - [F1LSS0_RAT]	26.69	1.5	1	1	112.803	1.0511	1.32561	1.42108	0.894104	0.896909	0.868849	0.813969	0.834855	0.0408556	-1.37408
D3ZQI1	Glutathione peroxidase OS=Rattus norvegicus GN=Gpx7 PE=3 SV=1 - [D3ZQI1_RAT]	20.19	6.99	1	1	21.0757	1.07413	1.3487	1.28898	0.905537	0.922391	0.845937	0.819354	0.905277	0.0361996	-1.3219
D3ZAF6	ATP synthase subunit f, mitochondrial OS=Rattus norvegicus GN=Atp5j2 PE=1 SV=1 - [ATPK_RAT]	53.81	13.64	1	1	10.4456	1.24886	1.28614	0.982894	1.05522	0.994148	0.888937	0.855898	0.792316	0.0219474	-1.29502
F1MAB9	Protein Tpd52 OS=Rattus norvegicus GN=Tpd52 PE=4 SV=2 - [F1MAB9_RAT]	25.35	6.7	1	1	24.254	1.22099	0.940301	1.23911	1.14571	0.884187	0.949442	0.814896	0.885118	0.013951	-1.28652
F1LM30	Uncharacterized protein (Fragment) OS=Rattus norvegicus PE=4 SV=2 - [F1LM30_RAT]	75.04	7.87	3	3	51.7128	1.21964	1.14919	1.14909	1.10312	0.963762	0.805516	1.1068	0.733212	0.026886	-1.28032
F1M9W9	Protein Trappc8 OS=Rattus norvegicus GN=Trappc8 PE=4 SV=2 - [F1M9W9_RAT]	22.45	1.05	1	1	160.249	1.23915	1.30801	1.07086	0.932691	0.958771	0.79861	0.927181	0.881533	0.0359484	-1.27611
G3V7N6	Protein LOC100909580 OS=Rattus norvegicus GN=LOC100909580 PE=4 SV=1 - [G3V7N6_RAT]	47.84	3.38	1	1	53.3443	1.29794	1.0679	1.16723	1.00015	0.902074	0.929754	0.950416	0.791348	0.0174337	-1.26853
Q5QE80	Aldehyde oxidase 3 OS=Rattus norvegicus GN=Aox3 PE=1 SV=1 - [AOXC_RAT]	20.62	0.9	1	1	146.657	1.34556	1.07619	1.16595	0.947923	0.962261	0.869695	0.954671	0.793269	0.0417016	-1.26697
B2RZ27	Protein Sh3bgrl3 OS=Rattus norvegicus GN=Sh3bgrl3 PE=2 SV=1 - [B2RZ27_RAT]	123.38	16.13	1	1	10.4703	1.06904	1.09924	1.13929	1.21634	0.874218	0.911803	0.871549	0.913555	0.000414726	-1.2668
P55770	NHP2-like protein 1 OS=Rattus norvegicus GN=Nhp2l1 PE=2 SV=4 - [NH2L1_RAT]	26.42	9.38	1	1	14.1646	1.04264	1.07718	1.09477	1.29949	0.903812	0.942787	0.82817	0.889324	0.00909758	-1.26655
D3ZE15	Protein LOC100911483 OS=Rattus norvegicus GN=LOC100911483 PE=4 SV=1 - [D3ZE15_RAT]	71.51	13.89	2	2	16.7657	1.20292	1.10248	0.963219	1.12028	0.851086	0.904592	0.935725	0.838044	0.00776327	-1.24351
F1LRT5	Bis(5'-adenosyl)-triphosphatase OS=Rattus norvegicus GN=Fhit PE=4 SV=1 - [F1LRT5_RAT]	26.42	8.67	1	1	17.3609	1.2505	1.16791	1.06155	1.01253	0.947376	0.838689	0.942255	0.889725	0.0101806	-1.24169
D4A0T0	Protein Ndufb10 OS=Rattus norvegicus GN=Ndufb10 PE=4 SV=1 - [D4A0T0_RAT]	73.6	19.89	3	3	20.8454	1.1464	0.985773	1.08632	1.23564	0.909561	0.972365	0.904592	0.823494	0.0132077	-1.23383
Q8K4J7	Protein Retn OS=Rattus norvegicus GN=Retn PE=2 SV=1 - [Q8K4J7_RAT]	67.82	12.28	1	1	12.2848	1.10756	1.06181	1.16952	1.11074	0.893604	1.10862	0.785231	0.825397	0.0321345	-1.23161
F1LUS1	Uncharacterized protein (Fragment) OS=Rattus norvegicus PE=4 SV=1 - [F1LUS1_RAT]	92.31	28	1	2	10.8715	1.06675	1.02203	1.15747	1.11368	0.867721	0.939041	0.882254	0.859809	0.00104189	-1.22855
P20767	Ig lambda-2 chain C region OS=Rattus norvegicus PE=4 SV=1 - [LAC2_RAT]	88.98	25	2	2	11.3106	0.988137	1.17445	1.16491	1.07392	0.912611	0.862312	0.971462	0.863489	0.00801305	-1.21927
P21913	Succinate dehydrogenase [ubiquinone] iron-sulfur subunit, mitochondrial OS=Rattus norvegicus GN=Sdhb PE=2 SV=2 - [SDHB_RAT]	64.04	9.22	2	2	31.8089	1.03728	1.29178	0.969979	1.08601	0.852923	0.856685	0.958276	0.92931	0.0378391	-1.21902
M0RCF3	Integrin beta OS=Rattus norvegicus GN=Itgb3 PE=3 SV=1 - [M0RCF3_RAT]	118.35	8.13	5	5	86.8871	1.10833	1.08329	1.0655	1.14186	0.992951	0.891054	0.90756	0.838325	0.00178758	-1.21188
D3ZZ21	NADH dehydrogenase (Ubiquinone) 1 beta subcomplex, 6 (Predicted) OS=Rattus norvegicus GN=Ndufb6 PE=4 SV=1 - [D3ZZ21_RAT]	52.45	14.06	1	1	15.6283	1.161	1.13251	0.999498	1.13921	0.902484	0.943419	0.91358	0.901803	0.0022733	-1.21056
D3ZCZ9	Protein LOC100912599 OS=Rattus norvegicus GN=LOC100912599 PE=4 SV=1 - [D3ZCZ9_RAT]	71.44	9.48	1	1	13.0317	1.05907	1.04825	1.02464	1.28242	0.885739	1.02941	0.838649	0.904179	0.0402956	-1.20678
A0A0A0MY37	Leukocyte surface antigen CD47 OS=Rattus norvegicus GN=Cd47 PE=4 SV=1 - [A0A0A0MY37_RAT]	90.28	11.19	3	3	32.0103	0.957075	1.13738	1.17507	1.16504	0.935561	0.925983	0.86099	0.96882	0.0159329	-1.20134
P18614	Integrin alpha-1 OS=Rattus norvegicus GN=Itga1 PE=1 SV=1 - [ITA1_RAT]	115.6	5.51	5	5	130.726	1.01367	1.11772	1.18845	1.0926	0.909164	0.861163	0.92753	0.977433	0.00536372	-1.20057
M0R757	Elongation factor 1-alpha OS=Rattus norvegicus GN=LOC100360413 PE=3 SV=1 - [M0R757_RAT]	641.78	24.68	4	10	50.0761	0.896543	0.920878	0.923904	0.8631	1.13391	1.20512	0.962731	1.02407	0.0182966	1.20014
Q5XI72	Eukaryotic translation initiation factor 4H OS=Rattus norvegicus GN=Eif4h PE=1 SV=1 - [IF4H_RAT]	91.58	5.24	1	1	27.3074	1.00463	0.935306	0.852989	0.857903	1.06096	1.1336	1.22374	0.972533	0.0282773	1.20269
G3V862	Angiopoietin-like 2 OS=Rattus norvegicus GN=Angptl2 PE=4 SV=1 - [G3V862_RAT]	47.74	4.87	2	2	57.0374	1.04381	0.870114	0.814817	0.916878	1.02257	1.06396	1.19674	1.10818	0.0229544	1.20458
P85108	Tubulin beta-2A chain OS=Rattus norvegicus GN=Tubb2a PE=1 SV=1 - [TBB2A_RAT]	1502.12	43.37	2	14	49.875	0.903646	0.919783	0.849214	0.910567	1.09075	1.1212	1.01204	1.09383	0.000643229	1.20501
Q6AYF2	LIM and cysteine-rich domains 1 OS=Rattus norvegicus GN=Lmcd1 PE=2 SV=1 - [Q6AYF2_RAT]	498.53	36.44	12	12	41.0582	0.858627	0.892478	0.899999	1.00722	1.08482	1.03749	1.09095	1.20093	0.00711229	1.20662
E9PU01	Protein Chd4 OS=Rattus norvegicus GN=Chd4 PE=4 SV=2 - [E9PU01_RAT]	39.23	0.84	1	1	217.55	0.79951	0.935388	0.960504	0.961135	1.06608	1.02888	1.24184	1.07926	0.0207666	1.20771
Q4KLM7	Protein Specc1 OS=Rattus norvegicus GN=Specc1 PE=2 SV=1 - [Q4KLM7_RAT]	74.72	2.94	2	2	86.7768	0.877509	0.86981	0.900446	1.00776	1.13256	1.10858	1.0487	1.12852	0.00221266	1.20868
P05942	Protein S100-A4 OS=Rattus norvegicus GN=S100a4 PE=2 SV=1 - [S10A4_RAT]	122.03	31.68	3	3	11.7687	0.778199	0.895208	0.999791	0.999321	1.15032	1.04906	1.17214	1.07016	0.0193189	1.20944
P14272	Plasma kallikrein OS=Rattus norvegicus GN=Klkb1 PE=1 SV=1 - [KLKB1_RAT]	23.95	1.1	1	1	71.227	0.970584	0.875415	0.771417	1.03453	1.06504	1.18009	1.07553	1.10522	0.0219206	1.21192
Q5FWY5	AH receptor-interacting protein OS=Rattus norvegicus GN=Aip PE=1 SV=1 - [AIP_RAT]	74.29	7.58	2	2	37.5752	1.01053	0.90154	0.882591	0.899158	1.10674	1.11474	1.27569	0.979462	0.0272066	1.21192
F1LS04	Unconventional myosin-Ie (Fragment) OS=Rattus norvegicus GN=Myo1e PE=4 SV=2 - [F1LS04_RAT]	117.09	7.01	3	4	114.109	0.797117	1.01359	0.839737	0.830467	0.95863	0.9947	1.14111	1.1299	0.0327842	1.21357
Q924S5	Lon protease homolog, mitochondrial OS=Rattus norvegicus GN=Lonp1 PE=2 SV=1 - [LONM_RAT]	21.02	1.26	1	1	105.726	0.968242	0.912036	0.821076	0.945319	1.077	1.07693	1.23373	1.04677	0.010103	1.21602
Q5M860	Protein Arhgdib OS=Rattus norvegicus GN=Arhgdib PE=2 SV=1 - [Q5M860_RAT]	47.87	10.5	1	1	22.8695	0.902863	0.953737	0.915515	0.863992	1.22375	0.975736	1.11263	1.11277	0.0107102	1.21693
G3V7C6	RCG45400 OS=Rattus norvegicus GN=Tubb4b PE=3 SV=1 - [G3V7C6_RAT]	1389.31	42.7	2	14	49.799	0.942334	0.901836	0.83058	0.900501	1.09854	1.12689	1.02564	1.10524	0.000878846	1.21846
Q5U3Z7	Serine hydroxymethyltransferase OS=Rattus norvegicus GN=Shmt2 PE=2 SV=1 - [Q5U3Z7_RAT]	39.53	4.96	1	2	55.7296	1.04215	0.869319	0.907302	0.792726	1.03156	1.13988	1.17064	1.06077	0.0182842	1.21912
X1WI37	Protein LOC100362640 (Fragment) OS=Rattus norvegicus GN=LOC100362640 PE=3 SV=1 - [X1WI37_RAT]	83.59	14.12	3	3	29.448	0.81937	0.976644	0.890661	0.89875	1.0704	1.01428	1.13532	1.15245	0.00477377	1.2195
G3V9V9	Cysteine and glycine-rich protein 2 OS=Rattus norvegicus GN=Csrp2 PE=4 SV=1 - [G3V9V9_RAT]	307.2	24.87	4	4	20.9118	0.840539	0.963915	0.848345	0.919321	1.28863	1.03456	0.951439	1.0873	0.0437502	1.22111
D4A830	Protein Ppa2 OS=Rattus norvegicus GN=Ppa2 PE=4 SV=2 - [D4A830_RAT]	25.2	4.93	1	1	35.0244	0.925251	0.957461	0.905973	0.848253	1.01555	1.17715	1.10335	1.15502	0.00307158	1.22385
D4AA35	Protein Asmtl OS=Rattus norvegicus GN=Asmtl PE=3 SV=2 - [D4AA35_RAT]	35.79	14.16	2	2	24.2347	0.978508	0.943248	0.89946	0.833487	1.00601	1.08433	1.12007	1.26683	0.0170941	1.22506
P55159	Serum paraoxonase/arylesterase 1 OS=Rattus norvegicus GN=Pon1 PE=1 SV=3 - [PON1_RAT]	47.13	3.1	1	1	39.3331	0.804155	1.02772	0.918797	0.875929	1.1624	1.14082	1.17673	0.963967	0.0240577	1.22537
Q9JJ54	Heterogeneous nuclear ribonucleoprotein D0 OS=Rattus norvegicus GN=Hnrnpd PE=1 SV=2 - [HNRPD_RAT]	37.84	3.97	1	1	38.1942	0.793602	0.849191	0.950151	1.0283	1.14419	1.15097	1.08241	1.06762	0.0106725	1.22753
F1LNM0	Disks large homolog 1 OS=Rattus norvegicus GN=Dlg1 PE=4 SV=1 - [F1LNM0_RAT]	26.6	1.98	2	2	100.546	0.971078	0.907248	0.838125	0.9041	0.979482	1.14846	1.12236	1.19631	0.00869284	1.22816
P69897	Tubulin beta-5 chain OS=Rattus norvegicus GN=Tubb5 PE=1 SV=1 - [TBB5_RAT]	1510.28	48.87	4	15	49.639	0.920262	0.901712	0.835494	0.907566	1.15367	1.1424	1.00011	1.08812	0.0021385	1.22981
D3ZRE7	Protein Swap70 OS=Rattus norvegicus GN=Swap70 PE=4 SV=1 - [D3ZRE7_RAT]	26.7	1.54	1	1	68.7304	0.82798	0.965467	0.856605	0.974814	1.19806	0.972449	1.05827	1.23269	0.0262387	1.2308
Q5M7W5	Microtubule-associated protein 4 OS=Rattus norvegicus GN=Map4 PE=1 SV=1 - [MAP4_RAT]	204.43	12.3	8	8	110.233	0.89819	0.908193	0.895749	0.869349	1.16717	1.27244	1.00939	0.946837	0.0327028	1.23082
F1LWX1	Protein LOC100910714 (Fragment) OS=Rattus norvegicus GN=LOC100910714 PE=3 SV=1 - [F1LWX1_RAT]	29.88	7.55	1	1	12.4087	0.998905	0.853973	0.863319	0.904047	1.11331	1.07282	1.10574	1.16723	0.00158438	1.23171
D3ZXH7	Protein Alyref OS=Rattus norvegicus GN=Alyref PE=4 SV=1 - [D3ZXH7_RAT]	62.39	11.11	2	2	19.9032	0.959362	0.981337	0.775632	0.89205	1.13045	1.11134	1.1366	1.07489	0.00469285	1.23415
D3ZN21	Protein Ddx3y OS=Rattus norvegicus GN=Ddx3y PE=3 SV=1 - [D3ZN21_RAT]	376.61	19.42	9	10	72.9491	0.914874	0.953093	0.818685	0.861671	1.09722	1.11757	1.07918	1.0872	0.000498776	1.23471
D4AE17	Protein Zak OS=Rattus norvegicus GN=Zak PE=4 SV=1 - [D4AE17_RAT]	53.26	13.02	4	4	51.2841	0.86448	0.938509	0.89316	0.882035	1.07872	0.969577	1.24254	1.14452	0.0113235	1.23956
Q6IMY8	Heterogeneous nuclear ribonucleoprotein U OS=Rattus norvegicus GN=Hnrnpu PE=2 SV=1 - [Q6IMY8_RAT]	302.54	10.53	7	7	87.6776	0.876191	0.893718	0.880834	0.918639	1.17936	1.25379	0.967098	1.05452	0.0139971	1.24805
Q6P799	Serine--tRNA ligase, cytoplasmic OS=Rattus norvegicus GN=Sars PE=1 SV=3 - [SYSC_RAT]	20.37	1.56	1	1	58.5508	0.927944	0.948321	0.906996	0.811468	1.0764	1.1495	1.15392	1.11389	0.000699292	1.25008
P29314	40S ribosomal protein S9 OS=Rattus norvegicus GN=Rps9 PE=1 SV=4 - [RS9_RAT]	153.33	22.68	5	5	22.5776	0.832771	0.915839	0.941831	0.911247	1.08246	1.14079	1.14233	1.15915	0.000205405	1.25628
M0R4U1	Mannose-binding protein A (Fragment) OS=Rattus norvegicus GN=Mbl1 PE=4 SV=1 - [M0R4U1_RAT]	105.76	5.63	1	1	22.7824	0.836143	0.911333	0.917248	0.899351	1.07227	1.06684	1.24511	1.11269	0.0021836	1.26173
P24049	60S ribosomal protein L17 OS=Rattus norvegicus GN=Rpl17 PE=2 SV=3 - [RL17_RAT]	147	21.74	3	3	21.3834	0.854454	0.94157	0.846887	0.908191	1.12914	1.07431	1.11435	1.16596	0.00021536	1.26264
Q5FVH0	Complement C1q tumor necrosis factor-related protein 5 OS=Rattus norvegicus GN=C1qtnf5 PE=2 SV=1 - [C1QT5_RAT]	90.37	5.35	1	1	25.3187	1.08764	0.860922	0.751983	0.862048	1.15057	1.23497	1.01648	1.10089	0.0313348	1.26394
D3ZJ27	PTB domain-containing engulfment adapter protein 1 OS=Rattus norvegicus GN=Gulp1 PE=4 SV=2 - [D3ZJ27_RAT]	30.08	3.75	1	1	33.2969	0.939788	0.9256	0.807829	0.897354	1.07589	1.14255	1.11246	1.18637	0.000764027	1.26514
D4A1A5	Protein Ppp2r5c OS=Rattus norvegicus GN=Ppp2r5c PE=4 SV=2 - [D4A1A5_RAT]	23.04	1.34	1	1	60.8334	0.925881	0.974624	0.811278	0.854288	1.07857	1.12895	1.11273	1.20457	0.00180505	1.26885
D3ZJF4	Uncharacterized protein (Fragment) OS=Rattus norvegicus GN=Hnrnpa3-ps1 PE=4 SV=2 - [D3ZJF4_RAT]	194.42	15.09	3	4	33.1968	0.783109	0.988562	0.900008	0.844307	1.09493	1.21323	1.03291	1.1207	0.00626848	1.26899
Q64268	Heparin cofactor 2 OS=Rattus norvegicus GN=Serpind1 PE=2 SV=1 - [HEP2_RAT]	69.15	6.26	3	3	54.5169	0.957025	0.961341	0.790281	0.877476	1.21333	1.17829	1.10297	1.06207	0.0038024	1.27064
M0RDR7	Protein LOC100911132 OS=Rattus norvegicus GN=LOC100911132 PE=3 SV=1 - [M0RDR7_RAT]	35.53	1.81	1	1	87.7429	0.926602	0.846657	0.821926	0.962023	1.18155	1.12001	1.03505	1.19217	0.00252556	1.27313
F1LSR9	Alcohol dehydrogenase 1 OS=Rattus norvegicus GN=Adh1 PE=4 SV=2 - [F1LSR9_RAT]	35.5	4.53	2	2	39.6747	0.793404	0.889963	0.897799	0.944682	1.15964	1.09969	1.15123	1.07909	0.000652958	1.27335
P05370	Glucose-6-phosphate 1-dehydrogenase OS=Rattus norvegicus GN=G6pdx PE=1 SV=3 - [G6PD_RAT]	74.15	6.8	3	3	59.3378	0.791962	0.989532	0.863827	0.873073	1.09394	0.971856	1.2456	1.21157	0.0149184	1.28552
Q6JE36	Protein NDRG1 OS=Rattus norvegicus GN=Ndrg1 PE=1 SV=1 - [NDRG1_RAT]	45.42	11.68	3	3	42.9269	0.90703	0.906045	0.888869	0.838452	1.11695	1.25726	0.998828	1.18189	0.00435217	1.28656
Q1EG89	Myocardial ischemic preconditioning associated protein 7 OS=Rattus norvegicus GN=Pxn PE=2 SV=1 - [Q1EG89_RAT]	34.63	3.23	2	2	60.8762	0.790083	1.00351	0.771301	0.943783	1.02906	1.0737	1.12608	1.30369	0.0215678	1.29181
P83732	60S ribosomal protein L24 OS=Rattus norvegicus GN=Rpl24 PE=2 SV=1 - [RL24_RAT]	75.88	13.38	2	2	17.7679	0.730274	1.11752	0.882951	0.818067	1.16228	1.21767	1.07298	1.13499	0.0257525	1.29281
Q9WU49	Calcium-regulated heat stable protein 1 OS=Rattus norvegicus GN=Carhsp1 PE=1 SV=1 - [CHSP1_RAT]	58.09	10.88	1	1	15.896	0.933616	0.949713	0.884879	0.761514	1.09252	1.11597	1.18762	1.16839	0.00168451	1.29316
F1M790	Prostaglandin F2 receptor negative regulator (Fragment) OS=Rattus norvegicus GN=Ptgfrn PE=1 SV=2 - [F1M790_RAT]	21.03	1.48	1	1	98.5715	1.05566	0.837412	0.818433	0.820036	1.14952	1.09272	1.15828	1.16788	0.00504808	1.2936
I6L9G6	Protein Tardbp OS=Rattus norvegicus GN=Tardbp PE=2 SV=1 - [I6L9G6_RAT]	61.06	8.07	2	2	32.1271	0.778216	1.0194	0.872092	0.859868	1.13996	1.06289	1.22559	1.14139	0.00498224	1.29473
Q6AXS5	Plasminogen activator inhibitor 1 RNA-binding protein OS=Rattus norvegicus GN=Serbp1 PE=1 SV=2 - [PAIRB_RAT]	20.32	4.42	1	1	44.7273	0.959306	0.933593	0.753247	0.880674	1.16481	1.11695	1.06809	1.21653	0.00348022	1.29476
Q5PQK2	Fusion, derived from t(1216) malignant liposarcoma (Human) OS=Rattus norvegicus GN=Fus PE=2 SV=1 - [Q5PQK2_RAT]	32.7	6.37	2	2	52.6415	0.812849	0.897765	0.901535	0.897539	1.20711	1.3917	0.918503	1.04055	0.0468483	1.29865
D3ZZZ9	Catenin (Cadherin associated protein), delta 1 (Predicted), isoform CRA_a OS=Rattus norvegicus GN=Ctnnd1 PE=4 SV=1 - [D3ZZZ9_RAT]	43.1	2.68	2	2	104.008	0.819188	1.02826	0.85007	0.81967	1.11247	1.01343	1.17691	1.27262	0.0117777	1.30088
Q5XIG4	OCIA domain-containing protein 1 OS=Rattus norvegicus GN=Ociad1 PE=1 SV=1 - [OCAD1_RAT]	29.48	7.29	1	1	27.6418	0.930477	0.874246	0.910377	0.793068	1.29049	1.30141	1.04992	0.928349	0.0337038	1.30272
F7EPH4	Protein Ppa1 OS=Rattus norvegicus GN=Ppa1 PE=4 SV=1 - [F7EPH4_RAT]	40.93	3.81	1	1	32.7501	0.796122	0.849896	0.768613	1.08345	1.26495	1.09796	1.14406	1.05745	0.0197604	1.30483
Q99PS8	Histidine-rich glycoprotein OS=Rattus norvegicus GN=Hrg PE=2 SV=1 - [HRG_RAT]	112.04	5.9	3	3	59.0117	0.772478	0.703908	0.928687	1.06837	1.0968	1.31654	1.04575	1.07739	0.0407761	1.30605
F1LYS7	Uncharacterized protein OS=Rattus norvegicus GN=Sgcd PE=4 SV=2 - [F1LYS7_RAT]	42.52	4.84	1	1	32.2285	0.949285	0.879326	0.790062	0.880248	1.19292	1.19785	1.08692	1.09744	0.000899599	1.30758
D3ZAF5	Periostin, osteoblast specific factor (Predicted), isoform CRA_a OS=Rattus norvegicus GN=Postn PE=4 SV=1 - [D3ZAF5_RAT]	2714.42	43.83	25	25	89.9992	1.02047	0.926548	0.762102	0.772785	1.15724	1.01477	1.35028	1.06171	0.0296513	1.31652
Q99PD6	Transforming growth factor beta-1-induced transcript 1 protein OS=Rattus norvegicus GN=Tgfb1i1 PE=1 SV=2 - [TGFI1_RAT]	531.66	9.98	4	4	50.0899	0.920882	0.978315	0.656943	0.789106	1.1641	1.15956	0.996881	1.13646	0.0146233	1.33234
F1LV13	Heterogeneous nuclear ribonucleoprotein M OS=Rattus norvegicus GN=Hnrnpm PE=4 SV=1 - [F1LV13_RAT]	102.12	8.41	5	5	73.6734	0.885191	0.868173	0.82902	0.842112	1.18673	1.29498	1.05512	1.07097	0.0021052	1.34554
Q5XID6	Protein Sgcg OS=Rattus norvegicus GN=Sgcg PE=2 SV=1 - [Q5XID6_RAT]	122.05	13.7	3	3	32.1595	0.798058	0.818485	0.837824	0.991384	1.2889	1.2008	1.10165	1.05188	0.00479106	1.34752
P97633	Casein kinase I isoform alpha OS=Rattus norvegicus GN=Csnk1a1 PE=2 SV=1 - [KC1A_RAT]	34.46	3.08	1	1	37.4712	0.858369	0.988723	0.883707	0.714855	0.989915	1.0413	1.22478	1.40163	0.0324796	1.35174
Q5XIF6	Tubulin alpha-4A chain OS=Rattus norvegicus GN=Tuba4a PE=2 SV=1 - [TBA4A_RAT]	1015.58	34.6	2	12	49.8924	0.877964	0.840528	0.828279	0.880897	1.20503	1.21056	1.03786	1.19323	0.000421317	1.35564
D3ZTH8	Protein LOC689899 OS=Rattus norvegicus GN=LOC689899 PE=3 SV=1 - [D3ZTH8_RAT]	60.02	14.1	2	2	17.7421	0.723213	0.811193	0.898599	0.912979	1.09855	1.14691	1.22471	1.10803	0.00108262	1.36827
P68370	Tubulin alpha-1A chain OS=Rattus norvegicus GN=Tuba1a PE=1 SV=1 - [TBA1A_RAT]	1463.45	45.45	1	15	50.1036	0.865388	0.838271	0.796965	0.869023	1.20767	1.23248	1.00944	1.18633	0.00102597	1.37579
D3ZX42	G protein-coupled receptor 21 (Predicted), isoform CRA_a OS=Rattus norvegicus GN=Rabgap1 PE=4 SV=1 - [D3ZX42_RAT]	20.75	1.78	1	1	120.89	0.914129	0.900901	0.685267	0.900085	1.02419	1.17411	1.2412	1.24283	0.00533626	1.377
P36201	Cysteine-rich protein 2 OS=Rattus norvegicus GN=Crip2 PE=2 SV=1 - [CRIP2_RAT]	157.41	29.33	4	4	22.6811	0.742806	0.874498	0.784958	0.889579	1.32258	1.26212	0.962027	1.02163	0.0154146	1.38778
Q6AYZ1	Tubulin alpha-1C chain OS=Rattus norvegicus GN=Tuba1c PE=1 SV=1 - [TBA1C_RAT]	1410.92	45.21	2	15	49.9055	0.870638	0.840528	0.800049	0.848153	1.2071	1.22908	1.04995	1.19323	0.000263481	1.39293
F1M3H8	Protein Hnrnpa0 OS=Rattus norvegicus GN=Hnrnpa0 PE=4 SV=2 - [F1M3H8_RAT]	49.98	8.91	1	2	30.2776	0.802671	0.868246	0.806933	0.887559	1.28863	1.45843	0.966995	0.981831	0.0346125	1.39534
Q99MZ8	LIM and SH3 domain protein 1 OS=Rattus norvegicus GN=Lasp1 PE=1 SV=1 - [LASP1_RAT]	161.13	19.77	4	4	29.9514	0.895094	0.705401	0.706166	0.771302	1.15634	1.14131	1.04845	1.03505	0.000977828	1.42339
B2RYP6	LUC7-like 2 (S. cerevisiae) OS=Rattus norvegicus GN=Luc7l2 PE=2 SV=1 - [B2RYP6_RAT]	31.33	4.08	2	2	46.5547	0.780219	0.931789	0.621627	0.957985	1.40035	1.20268	1.03806	1.1015	0.0170382	1.44081
P42667	Signal peptidase complex catalytic subunit SEC11A OS=Rattus norvegicus GN=Sec11a PE=2 SV=1 - [SC11A_RAT]	22.36	6.15	1	1	20.586	0.766979	0.749288	0.842189	0.782886	1.00966	1.09477	1.66208	1.16078	0.0235515	1.56853
Q8VBU2	Protein NDRG2 OS=Rattus norvegicus GN=Ndrg2 PE=1 SV=1 - [NDRG2_RAT]	31.16	2.43	1	1	40.7531	0.60475	0.975138	0.629995	0.88428	1.15224	0.924045	1.38284	1.52686	0.0261878	1.61142
M0R4Y0	Epsilon-sarcoglycan (Fragment) OS=Rattus norvegicus GN=Sgce PE=4 SV=1 - [M0R4Y0_RAT]	83.16	8.66	2	2	46.0683	0.73053	0.75494	0.704659	0.83995	1.30988	1.20913	1.08192	1.28866	0.00022886	1.61368
D4ACM4	cAMP-dependent protein kinase catalytic subunit alpha OS=Rattus norvegicus GN=Prkaca PE=4 SV=1 - [D4ACM4_RAT]	48.06	9.62	2	2	39.8396	0.773844	0.71276	0.702989	0.737493	1.28957	1.20795	1.19924	1.20474	1.59912e-06	1.67453
P04638	Apolipoprotein A-II OS=Rattus norvegicus GN=Apoa2 PE=2 SV=1 - [APOA2_RAT]	21.47	10.78	1	1	11.4319	0.548094	0.666018	0.61091	0.579453	2.17798	1.67287	1.0183	0.766637	0.0453289	2.34388
P63255	Cysteine-rich protein 1 OS=Rattus norvegicus GN=Crip1 PE=1 SV=2 - [CRIP1_RAT]	24.53	11.69	1	1	8.54399	0.43135	0.357658	0.477054	0.444572	1.79241	1.76169	1.24327	1.5513	0.000106154	3.7113
